# Supplementary material for: Transcriptome Insights into Protective Mechanisms of Ferroptosis Inhibition in Aortic Dissection
Source: Int J Mol Sci. 2025 May 2;26(9):4338. doi: 10.3390/ijms26094338 (PMC12072690; doi:10.3390/ijms26094338)
Supplement: Supplementary file 1 [file ijms-26-04338-s001.zip]

Archive with 4 entries (4 files):
- Supplemental figures with  legends.pdf
- Table S1 Summary of upstream analysis for miRNA.xls
- Table S2 Summary of enriched canonical pathways.xls
- Table S3 Summary of enriched molecular network analysis.xls
