# Supplementary material for: Transcriptome Insights into Protective Mechanisms of Ferroptosis Inhibition in Aortic Dissection
Source: Int J Mol Sci. 2025 May 2;26(9):4338. doi: 10.3390/ijms26094338 (PMC12072690; doi:10.3390/ijms26094338)
Supplement: Supplementary file 1 [file ijms-26-04338-s001.zip › Table S1 Summary of upstream analysis for miRNA.xls]

## Sheet: Sheet0
Upstream Regulator	Molecule Type	Predicted Activation State	Activation z-score	p-value of overlap	Target Molecules in Dataset
miR-361-5p (miRNAs w/seed UAUCAGA)	mature microRNA	Activated	3.207	0.495	ATP1B4,CACNG1,CADM2,FUT9,G6PC1,HMOX1,HOMER1,KCNA5,LMOD3,LSMEM1,MID1,MLF1,NFE2,RASEF
miR-302c-5p (miRNAs w/seed UUAACAU)	mature microRNA	Activated	3.162	0.291	ABRA,CXCL2,F5,FOXG1,MLF1,OSM,RSAD2,SNCA,TMEM38B,TTN
miR-4680-5p (miRNAs w/seed GAACUCU)	mature microRNA	Activated	2.53	1	ABRA,CKM,NRCAM,RAG1,RSAD2,SELE,SLC12A3,TMEM40,TRIM10,UGT3A1
miR-3143 (miRNAs w/seed UAACAUU)	mature microRNA	Activated	2.5	0.0666	ABRA,ASB11,CADM2,CXCL2,F5,FOXG1,FUT9,LCTL,MFSD2B,MLF1,OR51E1,OSM,REG3G,RTN1,STARD4,XIRP2
miR-6771-5p (miRNAs w/seed UCGGGAG)	mature microRNA	Activated	2.5	0.397	APOL2,CSF3,FAM163A,FOSB,GP1BA,HYCC2,LIF,LMOD3,MFSD2B,MID1,NT5C,PM20D1,SH3RF2,SLC12A3,SLC35F1,SYPL2
miR-4714-5p (and other miRNAs w/seed ACUCUGA)	mature microRNA	Activated	2.4	0.503	ATP1B4,BLOC1S2,C11orf54,CDH16,CKM,HOMER1,KCNA5,KLHL41,L3HYPDH,LIF,LONRF2,MFSD2B,NEFH,NRIP3,OR51E1,PLS1,RAB3B,RHAG,SH3RF2,SLC7A8,XIRP2
miR-495-5p (miRNAs w/seed AAGUUGC)	mature microRNA	Activated	2.236	1	ALDOB,ASB5,FOSL1,MLF1,UGP2
miR-3610 (miRNAs w/seed AAUCGGA)	mature microRNA	Activated	2.236	0.307	CDR2,GIPC2,MYOM3,MYOT,SPTA1
miR-6878-3p (and other miRNAs w/seed UGGCCUC)	mature microRNA	Activated	2.214	0.0191	ADGRL3,AKR1C1/AKR1C2,ALPK2,ALPK3,ANO5,APOLD1,ATP1B4,CCL5,CEL,CXCL2,DUSP13B,ESRRB,FAIM2,GP6,GSTA5,HTR3B,KCNJ10,KCNJ2,MYH7B,MYL2,MYOM3,NGFR,NRAP,PIRT,RPL3L,SCN2B,SCN8A,SELE,SH3RF2,SLC12A3,SLC35F1,SLC38A5,SRRM4,TCAP,TMEM130,TMEM38B,TNNI1,TOB2,UBE2L6,XIRP1
miR-6770-5p (miRNAs w/seed GAGAAGG)	mature microRNA	Activated	2.191	0.158	ACTA1,APOLD1,ASB5,BPIFA1,CACNG6,CKM,CLDN2,CLIC5,CXCR3,FAM220A,GATA3,MAB21L1,MID1,MPV17L2,MYF6,MYH7B,NOS1,PCDHAC2,PNMA2,PTGIS,RND1,SCN8A,SGCA,SLITRK2,SYPL2,SYT9,TNNI1,TOB2,VGLL2,ZG16
miR-4757-5p (and other miRNAs w/seed GGCCUCU)	mature microRNA	Activated	2.137	0.0181	AKR1C1/AKR1C2,ALPK3,ANO5,CASQ1,CEL,CXCL2,DUSP13B,ESRRB,FAIM2,GP6,HNF4A,KCNJ2,KLHL40,LDHA,LMOD3,MAPK8IP2,MID1,MYL2,MYOM3,NGFR,NRAP,PIRT,PLA2G4E,REEP1,SCN2B,SCN8A,SH3RF2,SLC38A5,SPRN,SRRM4,ST8SIA3,TCAP,TMEM130,TNNI1,TNNT3,TRIM63,XIRP1
miR-7158-3p (miRNAs w/seed UGAACUA)	mature microRNA	Activated	2.121	1	AP3B2,ARG2,ASB11,ASB5,CXCL2,MMP8,SLC13A1,UGP2
miR-3677-3p (miRNAs w/seed UCGUGGG)	mature microRNA	Activated	2.111	1	CSF3,CYP4A11,DNAJC22,HAS1,IGF2BP2,KIF1A,NAP1L5,NOS1,SLC7A8,TRDN,VGLL2
miR-520f-5p (miRNAs w/seed CUCUAAA)	mature microRNA	Activated	2.111	0.495	BPGM,C8orf34,DNAJC22,EPB42,FECH,GPM6B,HTR1D,NAP1L5,PAH,SERPINB2,UGT3A1
miR-3191-3p (miRNAs w/seed GGGGACG)	mature microRNA	Activated	2.082	0.0341	ADAM23,AKR1C1/AKR1C2,ALPK3,APC2,ASB15,ASB16,CACNG1,CACNG6,CALB1,CDHR1,CLDN2,CPLX2,CRHR2,CSF3,CXCR3,DHRS9,FLT3LG,FOSB,GP9,KCNA7,L1CAM,LIF,LY6G6C,MYL3,MYOZ1,NCALD,NR2F1,PHOX2A,PLPPR5,PPP1R27,RND1,RPL3L,RYR1,SGSM1,TNNI1,TRIM5,UBE2O,UGT3A1,XIRP1
miR-1911-3p (miRNAs w/seed ACCAGGC)	mature microRNA	Activated	2.041	1	ANKRD23,ASB16,ATCAY,CACNA1S,DPYSL5,FOSL1,FUOM,GP9,HNF4A,KCNA5,LIF,MYADML2,MYF6,NAP1L5,NRIP3,OSM,SCN2B,SEC14L4,SLC7A14,SMTNL1,STK32A,TBX15,TNNI1,TRIM63
miR-4255 (miRNAs w/seed AGUGUUC)	mature microRNA	Activated	2	0.117	ASB11,ASB5,C8orf34,CNKSR2,CXCL6,FOSL1,MEDAG,MFSD2A,MRGPRX3,NAP1L3,PPP1R3D,RGS17,SLC13A1,TMEM38B,TMEM40,USP29
miR-126a-3p (and other miRNAs w/seed CGUACCG)	mature microRNA	Activated	2	0.526	CKMT2,SLC12A3,SLC7A8,TMEM40
miR-6847-3p (miRNAs w/seed GCUCAUG)	mature microRNA	Activated	2	1	CLYBL,GP5,IL1B,LSMEM1
miR-7849-3p (miRNAs w/seed ACAAUUG)	mature microRNA	Activated	2	0.224	ARG2,HDC,PLIN2,TTN
miR-584-5p (and other miRNAs w/seed UAUGGUU)	mature microRNA	Inhibited	-2	0.163	ANXA1,CADM2,CADPS,CALB1,CCL5,DNAJC6,FRRS1L,FSTL5,MAP2,NRXN1,PM20D1,RPGRIP1,RPL3L,RTN1,SPOCK3,SQLE
miR-127-3p (miRNAs w/seed CGGAUCC)	mature microRNA	Inhibited	-2	1	KLHL14,NRIP3,SCN8A,SLC35F1
miR-383-3p (miRNAs w/seed CAGCACU)	mature microRNA	Inhibited	-2	0.486	ASB14,CELA3B,CYP2B6,GPM6B,GPRASP1,HOMER1,KIF5C,NPY,NRSN1,SCG3,SCN3B,SLITRK1,ST8SIA3,STK32A,SYPL2,ZCCHC18
miR-138-5p (miRNAs w/seed GCUGGUG)	mature microRNA	Inhibited	-2.021	0.14	ADCYAP1R1,ADGRL3,ATCAY,ATP1B4,CACNA1S,CAPN3,CAV3,CCL21,CHRNA3,CLPS,CLVS2,DBH,DNAJC22,DPYSL5,EPB41,EYA1,FAM163A,FBXO46,FLT3LG,FOSL1,GPR158,GPR37L1,HAND2,MPV17L2,MYL3,NEB,PCLO,PPARGC1A,RTN1,SCGB1A1,SCN3B,SLC24A2,SLC35F1,SNAP25,SPRN,SRRM4,ST8SIA3,SYNGR3,TCF3,TMEM38B,TMEM40,TMOD2,TNNI1,TNR,TREML1,TSPO2,USP29,ZCCHC18
miR-6835-5p (and other miRNAs w/seed GGGGGUA)	mature microRNA	Inhibited	-2.023	0.203	ADAM23,ADAMTS16,ADCYAP1R1,ADGRL3,APC2,ASB5,ASTN1,CACNG6,CADM2,CAPN3,CDHR1,CNTN1,CPLX2,CPN2,CYP4A11,DCUN1D3,DERL3,DGKB,ELAVL4,FAIM2,FBXO46,FOSB,FOSL1,G6PC1,GPR37L1,GRIK2,HBA1/HBA2,HPCA,HTR3A,ITGAX,LDHA,LIF,MAB21L1,MB,MPL,NAP1L5,NAPB,NGFR,NRSN1,PCDHAC2,PLVAP,PTPRT,RAB39B,RUNDC3A,RYR1,SELE,SLC13A1,SMYD1,SNAP25,STAC2,TMEM40,TNFSF8,TUB,UGT3A1,ZG16
miR-1225-3p (miRNAs w/seed GAGCCCC)	mature microRNA	Inhibited	-2.043	0.362	ADCYAP1R1,ASB10,ATP1B4,CEL,CKM,CPLX2,CYP2A6 (includes others),DPYSL5,DUSP13B,EPB41,GPR37L1,HDAC11,INSRR,KLHL40,MATK,MYADML2,NRIP3,RAB3C,RGS9,SCN2B,SCN8A,SIGLEC1,SPRN,SRRM4,STMN3,TMEM40,TNFRSF18,TNFSF8,ZG16
miR-124-3p (and other miRNAs w/seed AAGGCAC)	mature microRNA	Inhibited	-2.058	1	ANO5,ARFGEF3,ATCAY,CHST1,FAM163A,FRRS1L,FSTL5,FUT9,GRIA2,KCNQ3,KLHL40,LIF,LMOD3,NAP1L3,NAP1L5,NRCAM,OPLAH,PPP1R3D,REEP1,RIMBP2,RYR1,SLC18A2,SLC25A37,SLC5A8,SLC7A14,SLITRK2,SPOCK3,STARD4,TCF3,TMOD2,TOR3A,TUB,TYK2,UBE2O
miR-540-3p (and other miRNAs w/seed GGUCAGA)	mature microRNA	Inhibited	-2.058	0.0506	ADGRB3,ASB15,CHST2,CPLX2,EYA1,FBXO46,FOSB,FOSL1,FUT9,GABRB3,GNG4,GP5,HLA-E,KCNJ10,LIF,NAPB,NGFR,PDE11A,PIRT,PPP1R3D,PPP2R2C,PYGM,RAB3B,RGS17,SCN3B,SLC35F1,SLC5A8,SLITRK2,SPOCK3,TMOD2,TRIM5,TTYH1,VGLL2,WFDC2
miR-4727-3p (miRNAs w/seed UAGUGGG)	mature microRNA	Inhibited	-2.058	0.00343	ABRA,ALOX12,ANKRD23,CHRNB4,CLDN2,CNKSR2,CXXC4,ELAVL4,EPHA5,FRRS1L,KCNJ10,LRAT,MAB21L1,MMD2,MRAP2,OR51E1,PLPPR5,RTN1,SERPINB2,SLC24A2,SMTNL1,SPRN,SRGAP3,STARD4,STK32A,SYPL2,SYT1,TBX15,TIGIT,TMEM52,TMOD2,TNNI1,TOR3A,TTYH1
miR-6825-5p (and other miRNAs w/seed GGGGAGG)	mature microRNA	Inhibited	-2.064	0.244	ACACA,ADAMTS16,ADCYAP1R1,ALOX12,APLP1,ATP2A1,CACNA1B,CAV3,CD40LG,CLDN11,CLDN2,CPLX1,CPLX2,CPN2,CXCR3,CYP2B6,DERL3,DIO2,DPYSL5,ENO1,ENO2,FAIM2,FBXO46,FGD2,FLT3LG,FOSB,FOSL1,FUT9,GLYAT,GP5,HBA1/HBA2,HDAC11,HLA-E,HNF4A,HOXA4,HPCA,HPCAL4,IGF2BP2,INSRR,ISL1,KCNG3,KIF5A,L1CAM,LIF,LY6G6C,MFSD2A,NFE2,NGFR,NOS1,PAK3,PGAM2,PHOX2A,PLVAP,PPP2R2B,PRKAR1B,PTPRT,RAB3B,REG3G,RGS9,SCN2B,SCN3B,SCN8A,SERPINA1,SGSM1…
miR-133a-5p (and other miRNAs w/seed CUGGUAA)	mature microRNA	Inhibited	-2.065	0.403	ACSBG1,ADGRL3,BEX1,CADM2,CXCL3,FAM220A,FRRS1L,HPCAL4,KCNG3,KCNJ2,KCNQ3,MATN2,MEDAG,PAK3,SLC18A2,STXBP5L,SYNGR3,TRIM5,TTN
miR-3682-3p (miRNAs w/seed GAUGAUA)	mature microRNA	Inhibited	-2.065	0.0863	ASB14,CACNA2D3,CADM2,CALB1,CCL21,CD40,CHRNB4,CNTNAP2,DDC,FLT3LG,FUT9,GABRB3,KRT5,LRAT,MTMR7,PCLO,SLC18A2,SMAD9,TUBB1
miR-6837-3p (miRNAs w/seed CUUCACU)	mature microRNA	Inhibited	-2.065	0.286	ADAM23,AKR1C1/AKR1C2,BEX1,CAV3,CD40LG,CRMP1,HOMER1,HPCAL4,PCLO,PDE11A,PLPPR5,SCN8A,SLITRK2,SMAD9,TNFSF8,UGP2,XIRP2,ZG16,ZNF676
miR-6836-3p (miRNAs w/seed UGCCUCC)	mature microRNA	Inhibited	-2.082	0.0316	ADCYAP1R1,ALPK3,ATCAY,CCKAR,CCL21,CCL5,CHST2,CLVS2,CNTN1,DIO2,DPYSL5,EPB42,FAIM2,FECH,FLT3LG,FRMPD4,FRRS1L,HDAC11,HYCC2,JPH3,KCNT1,KIF5C,LIF,LMOD3,MEDAG,NOS1,NRIP3,PAK3,PPARGC1A,RAB3B,RND1,SCN2B,SCN3B,SLC4A1,SPRN,SRGAP3,STARD4,TCAP,ZG16
mir-27 (includes others)	microRNA	Inhibited	-2.101	0.0145	IL1B,IL6,MSTN,MYH7,SIGLEC1,SMAD9
miR-106b-3p (miRNAs w/seed CGCACUG)	mature microRNA	Inhibited	-2.111	0.169	AKR1C1/AKR1C2,ATCAY,CNTNAP2,DPP6,FUT9,GRIA1,KIAA1549L,PAK3,PPP2R2C,SGSM1,ZG16
miR-550a-3p (and other miRNAs w/seed GUCUUAC)	mature microRNA	Inhibited	-2.111	0.381	EYA1,GALNT13,GYS2,LSMEM1,MYT1L,NCALD,PAK3,REEP1,SLC18A2,SYNGR3,SYT4
miR-6507-3p (miRNAs w/seed AAAGUCC)	mature microRNA	Inhibited	-2.111	1	CPLX2,CXXC4,ELAVL4,HTR3A,KLHL34,MATN2,MYT1L,RGS17,SLC38A11,SLITRK2,TREML1
miR-521 (miRNAs w/seed ACGCACU)	mature microRNA	Inhibited	-2.121	0.314	CRMP1,DPP6,EYA1,HAND2,MID1,MYT1,PAK3,UNC80
miR-154-3p (and other miRNAs w/seed AUCAUAC)	mature microRNA	Inhibited	-2.121	1	ASB5,ASTN1,CADM2,CLDN11,CXXC4,ELAVL2,RGS17,SYT4
miR-4730 (miRNAs w/seed UGGCGGA)	mature microRNA	Inhibited	-2.121	1	ADCYAP1R1,GPR37L1,HAND2,KCNQ3,MYADML2,PHOX2A,PTCHD1,SPOCK1
miR-8053 (miRNAs w/seed GGCGAUU)	mature microRNA	Inhibited	-2.121	0.244	ELAVL4,ERC2,GLYAT,SCN8A,SEZ6L,SLC18A2,SLITRK1,SLITRK2
miR-3907 (miRNAs w/seed GGUGCUC)	mature microRNA	Inhibited	-2.132	0.521	CADPS,CALB1,ENO2,FAM163A,GATA3,GDAP1,GINS3,GPR37L1,HNF4A,HOMER1,HPCAL4,MPO,MPV17L2,PDE11A,PNMA2,REEP1,SPRN,SYNGR3,TIGIT,TOB2,UGT3A1,UNC79
miR-4460 (miRNAs w/seed UAGUGGU)	mature microRNA	Inhibited	-2.132	0.0837	AP3B2,ASB5,ATP1B4,CD40LG,CNKSR2,ELAVL2,ERC2,FRRS1L,LRAT,LRRC2,MAB21L1,RTN1,SERPINB2,SLC47A1,SMTNL1,SRGAP3,STK32A,SYT1,SYT9,TMOD2,TOR3A,TTYH1
miR-1236-5p (miRNAs w/seed GAGUGAC)	mature microRNA	Inhibited	-2.132	0.0508	ADGRL3,CYP2B6,EPB42,FAM163A,GDAP1,GPR37L1,HOMER1,IZUMO4,MID1,MYH1,NCALD,PCLO,PIRT,PROK2,RUNDC3A,SCN2B,SLITRK1,SYNGR3,TCF3,TNFSF8,TSPYL4,USP29
miR-6888-3p (and other miRNAs w/seed UCUGUCU)	mature microRNA	Inhibited	-2.132	0.255	AP3B2,ATCAY,BLOC1S2,BPGM,CLDN11,CSF2,FLT3LG,G0S2,KIF1A,MYT1L,NECAB1,REEP1,RGS17,RHCE/RHD,SCN2B,SLC18A1,SLC24A2,SLC5A12,STARD4,TEC,TMEM38B,TNFSF8
miR-758-3p (miRNAs w/seed UUGUGAC)	mature microRNA	Inhibited	-2.138	0.17	ANXA1,CCL5,CNKSR2,FRRS1L,FSTL5,FUT9,GZMA,KLHL14,MLLT11,SLC10A4,SYT4,TH,UBE2L6,ZG16
miR-374b-3p (miRNAs w/seed UUAGCAG)	mature microRNA	Inhibited	-2.138	1	ADGRL3,CADM2,CNTN1,EVA1A,LRRC19,MTMR7,NECAB1,PPARGC1A,RGS17,RTN1,SLC18A1,STARD4,STK32A,SYT9
miR-4732-5p (miRNAs w/seed GUAGAGC)	mature microRNA	Inhibited	-2.138	0.349	ACSBG1,CCL21,CDHR1,CNTNAP2,ERC2,GABRB3,HEMGN,HOMER1,HPCAL4,LRRC2,MRAP2,RAB39B,RAB3B,SYT9
miR-30c-5p (and other miRNAs w/seed GUAAACA)	mature microRNA	Inhibited	-2.173	0.422	ACSBG1,BEX1,CHST1,CHST2,CNKSR2,CTRL,CXXC4,DCUN1D3,ELAVL2,ELAVL4,EPB41,FOXG1,IL6,MAB21L1,MLLT11,MYH7,PPARGC1A,RASEF,REEP1,RGS17,SCN3A,SCN9A,SLC35F1,SPOCK3,SYNGR3,SYT4,TMOD2,TNFSF13B,TRDN,WNK3,YIPF7
miR-3173-5p (and other miRNAs w/seed GCCCUGC)	mature microRNA	Inhibited	-2.175	0.52	APC2,APOLD1,CAV3,CDHR1,CPLX2,CST7,CXXC4,CYP2A6 (includes others),DNAJC22,FAIM2,GINS3,GPR37L1,HPCAL4,KCNG3,KIF1A,KIF5A,LIF,NEFH,PCDHAC2,PTPRT,SGSM1,SPRN,STK32A,STMN3,TNNI1,TOB2,TSPO2,TUB
miR-6868-5p (miRNAs w/seed CUGGCAG)	mature microRNA	Inhibited	-2.177	4.31e-05	AKR1C1/AKR1C2,ART1,ASB15,ASTN1,ATCAY,BLOC1S2,CHD5,CLIC5,CPLX2,DCUN1D3,DDX60,DISP2,ECEL1,FOSL1,FRRS1L,FUT9,GATA3,GP1BA,GSTA5,HPCAL4,IGF2BP2,KIF1A,KNG1,L3HYPDH,LRAT,MAP9,MLLT11,NAPB,NOS1,NRIP3,NRXN1,PDE11A,PIRT,PPP1R3D,PPP2R2B,PROK2,RAB6B,RAG1,REEP1,SCN2B,SCN3B,SEZ6L,SLC6A15,SPRN,STMN3,SYT1,SYT4,TCAP,TMEM130,TMOD2,TNNI2,TRIM5,TTN,ZFP90
miR-147-5p (and other miRNAs w/seed GGAAACA)	mature microRNA	Inhibited	-2.183	1	ABRA,CD40LG,CHST1,EYA1,GNG4,HAND2,HTR3A,MMD2,NAPB,NECAB1,PLIN2,PLPPR5,REG1A,RSAD2,SCN2B,SMARCA1,SMYD1
miR-876-5p (and other miRNAs w/seed GGAUUUC)	mature microRNA	Inhibited	-2.183	0.146	CADM2,CLDN11,CSF3,GPR22,GYS2,MFSD2B,MYL2,NAP1L3,NCALD,PAK3,PNLIPRP1,SLC38A11,SMARCA1,STARD4,SYT4,ZG16,ZNF676
miR-3103-5p (and other miRNAs w/seed GAGGGAG)	mature microRNA	Inhibited	-2.183	0.0448	ADGRL3,ALDH1L1,ALDOB,ALPK3,ANKRD23,ARG2,ASB15,ASB16,ASTN1,ATP2A1,C10orf71,CACNA1B,CACNG6,CHST1,CKM,CLDN2,CPLX1,CPLX2,CXCR3,DERL3,EPB41,EYA1,FAM163A,FBXO46,FOSB,GNG4,HDAC11,HNF4A,HPCA,INSRR,KCNA5,KCNJ10,KIF1A,KIF5A,LRRC2,MEDAG,MMP8,MPV17L2,MRGPRX3,MYL3,MZB1,NAPB,NRIP3,PAK3,PHOX2A,RAB3B,RIMBP2,RNASE1,RTN1,SCN2B,SCN3B,SCN8A,SEC14L3,SIGLEC1,SLC24A2,SLC7A8,ST8SIA3,STAC2,STK32A,STMN3,SYNGR3,SYT9,TMEM13…
miR-4774-5p (miRNAs w/seed CUGGUAU)	mature microRNA	Inhibited	-2.183	0.218	ADGRL3,CXCL3,FAM220A,GATA3,GRIA2,ITGB1BP2,KCNJ2,NCAM2,PAK3,PPP2R2C,SLC18A2,SLC24A2,SNAP25,SNAP91,SYT1,SYT9,TRIM5
miR-4718 (miRNAs w/seed GCUGUAC)	mature microRNA	Inhibited	-2.183	0.333	ALDOC,APOBEC2,CLVS2,CNKSR2,CPLX2,DGKB,EYA1,NRCAM,NRXN1,RAB39B,RAG1,RND1,SGSM1,SYT9,TRIM5,WNK3,XIRP2
miR-506-5p (miRNAs w/seed AUUCAGG)	mature microRNA	Inhibited	-2.183	0.263	BLOC1S2,CALB1,CCL21,CEL,CELA3B,DDX60,DERL3,DIO2,HTR1D,HTR3A,SCN3B,SCN8A,SLC10A4,SPRN,STARD4,TMOD2,TTN
miR-874-3p (miRNAs w/seed UGCCCUG)	mature microRNA	Inhibited	-2.197	0.0128	APOL2,ASB11,C10orf71,CACNB3,CDHR1,CHRNB4,CLDN2,CNKSR2,CNTNAP2,CPLX2,CTRL,CXXC4,DDC,EPB42,FAIM2,FAM163A,GPR37L1,HPCAL4,INSRR,IZUMO4,KCNG3,KLHL31,LIF,MZB1,NRCAM,PRKAR1B,PTCHD1,PTPRN2,RUNDC3A,SAA1,SCN2B,SPRN,TCAP,TNNI1,TXLNB
miR-571 (miRNAs w/seed GAGUUGG)	mature microRNA	Inhibited	-2.197	0.000107	ACSBG1,CACNG6,CAPN3,CLIC5,CNKSR2,CREG2,DGKB,DMBT1,DPYSL5,EPB41,EYA1,FAM163A,FLT3LG,FOSL1,GPRASP1,GRIA1,GYS2,HTR3A,JCHAIN,KCNJ10,MAOA,MYADML2,MYOZ1,NECAB1,PIRT,REG1A,SCN3B,SLC18A2,SLC7A8,SPOCK1,ST8SIA3,SV2A,TREML1,UBE2L6,ZNF676
miR-3180-3p (and other miRNAs w/seed GGGGCGG)	mature microRNA	Inhibited	-2.197	0.286	ANKRD23,APC2,ASB16,ATCAY,BAIAP3,CDHR1,CHST1,CKM,CPLX1,CPLX2,CRMP1,DBH,ENO1,EYA1,FAIM2,FOSL1,HDAC11,HNF4A,HPCA,HS3ST3A1,IGF2BP2,INSRR,L1CAM,MAPK8IP2,MFSD2B,NGFR,PLVAP,PPP1R27,SCN8A,SLC7A8,SLITRK1,STAC2,STMN2,STMN3,TBX15
miR-7112-3p (miRNAs w/seed GCAUCAC)	mature microRNA	Inhibited	-2.2	0.0119	ARPP21,BPIFB1,CHST1,CPLX2,CREG2,ELAVL2,ELAVL4,FABP7,GDAP1,HLA-E,HNF4A,KCNJ10,MMD2,MPL,MYL3,PNLIP,PNMA2,PPP2R2B,SCN8A,SLC18A1,SLC35F1,SLC47A1,SYT1,TRIM54,ZFP90
miR-451a (and other miRNAs w/seed AACCGUU)	mature microRNA	Inhibited	-2.236	1	ADGRL3,CACNA1B,CXXC4,ELAVL4,SLC24A2
miR-3648 (miRNAs w/seed GCCGCGG)	mature microRNA	Inhibited	-2.236	1	ADGRL3,APC2,PRKAR1B,SEZ6L,TNFRSF18
miR-4701-5p (and other miRNAs w/seed UGGCCAC)	mature microRNA	Inhibited	-2.236	1	BAIAP3,CD40,CPLX2,CXCR3,FAIM2,GINS3,KLHL14,LIF,MRAP2,MTMR7,NCALD,PIRT,PLIN2,RAB3B,SLC4A1,SLITRK2,STXBP5L,TBX15,TIGIT,TRDN
miR-6869-3p (miRNAs w/seed GCCGCGC)	mature microRNA	Inhibited	-2.236	1	ADGRL3,APC2,KIF1A,SEZ6L,STMN3
miR-7976 (miRNAs w/seed GCCCUGA)	mature microRNA	Inhibited	-2.263	0.0932	ADCYAP1R1,ALPK3,ASB5,ATCAY,CACNB3,CDHR1,CHRNA3,CHRNB4,CLDN2,CPLX2,CST7,DCUN1D3,DDC,FAIM2,GALNT13,GINS3,HMOX1,HPCAL4,IL1B,INSRR,KCNG3,KLHL31,LIF,LONRF2,MZB1,PTCHD1,PTPRN2,SAA1,SCN2B,SLC38A11,SPRN,STMN3,TNNI1
miR-615-5p (and other miRNAs w/seed GGGGUCC)	mature microRNA	Inhibited	-2.268	0.259	ADCYAP1R1,ANKRD23,APC2,ATCAY,CCL21,CDHR1,CEL,CPLX1,DERL3,DISP2,GABRB3,GATA3,GP6,HLA-E,INSRR,IZUMO4,KIAA0319,KRT8,MFSD2B,MIOX,NGFR,PPP1R27,SCN2B,SH3RF2,SPRN,SRRM4,STAC2,XIRP1
miR-1207-5p (and other miRNAs w/seed GGCAGGG)	mature microRNA	Inhibited	-2.278	0.0616	ADAMTS16,ADAMTS4,ADCYAP1R1,ALPK3,APC2,BAIAP3,CACNB3,CHRNB4,CHST1,CLDN2,CNTNAP2,CPLX1,CPLX2,CREG2,CSF3,CTRB2,CXCL3,DBH,DCUN1D3,DDX60,DISP2,DNASE1,DPYSL5,DUSP13B,EPB42,FAIM2,FBXO46,FOSB,FOSL1,FUOM,GNG4,HDAC11,HPCAL4,INSRR,IZUMO4,JCHAIN,KIF1A,LIF,MAPK8IP2,MEDAG,MIOX,MRAP2,MRGPRX3,MUC5B,MYH7B,MYL2,MYOM3,MYPN,NCALD,NGFR,NOS1,PHOX2A,PIRT,PLVAP,PNMT,PPP2R2C,PRKAR1B,PROK2,RIMBP2,RUNDC3A,SCGB3A2,SCN2B,SCN…
miR-218-5p (and other miRNAs w/seed UGUGCUU)	mature microRNA	Inhibited	-2.287	0.00103	ABRA,ADGRB3,ALAS2,ASB11,CADM2,CAV3,CLDN2,CNTNAP2,COL10A1,COL6A5,CSMD3,CTNNA2,DDX60,DPP6,ERC2,FUT9,GALNT13,HMOX1,KCNT1,LRRC19,MYT1L,NECAB1,NRXN1,PAK3,PCLO,PPP2R2C,RAB3B,RASEF,RGS17,RIMBP2,SCN2B,SLC18A2,SLC35F1,SLITRK2,SMYD1,SPOCK3,SV2A,TEC,TNFSF8,TNNI1,TOB1,TUB,UGP2
miR-3158-5p (and other miRNAs w/seed CUGCAGA)	mature microRNA	Inhibited	-2.294	1	APC2,ASTN1,CDH16,CREG2,EYA1,FAIM2,FAM163A,FOSL1,GPX2,MTMR7,MYOT,NCALD,NRCAM,PCDHAC2,PTCHD1,SLITRK1,SRRM4,SYCN,TNFSF8,TNNT3,TUB,UGP2,WNK3
miR-101-3p (and other miRNAs w/seed ACAGUAC)	mature microRNA	Inhibited	-2.294	0.281	AKR1C1/AKR1C2,CADM2,CAV3,CLDN11,COL10A1,CXCL6,CXXC4,EYA1,KCNA5,LONRF2,LRAT,MTMR7,NAP1L5,PROK2,RAB39B,RIMBP2,RNASE1,SCN8A,SLITRK2,SMAD9,SMARCA1,STXBP5L,SYT4
miR-1294 (and other miRNAs w/seed GUGAGGU)	mature microRNA	Inhibited	-2.294	0.467	ALPK2,ARG2,CACNB3,CCL5,CDHR1,CST7,EYA1,GDAP1,GINS3,HLA-E,HOMER1,HTR3A,IFI44,LY6G6C,MPL,SCN3B,SCN8A,SPOCK3,SYT4,TCF3,TENM2,TFAP2B,XIRP2
miR-891a-3p (miRNAs w/seed GUGGCAC)	mature microRNA	Inhibited	-2.294	0.381	AP3B2,CADM2,CCL5,CST7,DUSP13B,FGD2,FOSL1,FRRS1L,GPR37L1,GYS2,HS3ST3A1,ISL1,KEL,LRAT,NRSN1,NRXN1,PDE11A,SLC34A1,SLC35F1,STAC2,STK32A,SYNGR3,TNNI1
miR-196a-3p (miRNAs w/seed GGCAACA)	mature microRNA	Inhibited	-2.321	0.0918	AP3B2,ASB15,CHST1,CLDN11,ELAVL4,ENO2,EPB42,EYA1,FABP7,GRIK2,KIF5A,KLHL40,KRT8,NAPB,NRCAM,NRXN1,PIRT,PLIN2,REEP1,RHCE/RHD,SCN8A,SLC35F1,SLC38A11,SLC5A12,SLC5A8,STARD4,TEC,TMOD2,TNFSF8
miR-1307-3p (miRNAs w/seed CUCGGCG)	mature microRNA	Inhibited	-2.324	0.212	AP3B2,ATCAY,BAIAP3,CCL5,CRMP1,DNAJC22,ELAVL4,FAM163A,FRRS1L,KCNT1,LRRC2,MYH7,NR2F1,RAB3B,STAC2
miR-3131 (and other miRNAs w/seed CGAGGAC)	mature microRNA	Inhibited	-2.324	0.0729	CHRNB4,CLDN2,CNTNAP2,CPLX1,FAIM2,GPR37L1,JPH3,MAPK8IP2,OSM,PIRT,PYGM,RIMBP2,SCN8A,STAC2,STMN3
miR-4746-5p (miRNAs w/seed CGGUCCC)	mature microRNA	Inhibited	-2.324	0.157	ALPK3,ASB10,CACNA2D3,DBH,DPP6,FAIM2,GPR37L1,MATK,OSM,PDE11A,PPP2R2C,SEZ6L,STK32A,STMN3,TMOD2
miR-3646 (miRNAs w/seed AAAUGAA)	mature microRNA	Inhibited	-2.333	0.174	CADM2,CPB1,CSMD3,FUT9,GBP7,GNG4,GZMA,RGS17,TNFSF13B
miR-4304 (miRNAs w/seed CGGCAUG)	mature microRNA	Inhibited	-2.333	1	ADGRL3,ATCAY,CLIC5,CRMP1,CTRL,GRIK2,NCALD,NEFH,TNR
miR-6762-3p (miRNAs w/seed GGCUGCU)	mature microRNA	Inhibited	-2.333	0.402	ACSBG1,ANKRD23,APLP1,CCL21,CHGB,CHRNB4,CPLX2,CREG2,DCUN1D3,FAM163A,FOSL1,HLA-E,HPCA,KCNJ10,KIF5A,L1CAM,LONRF2,LRRC14B,MMP8,NPY,NRSN1,NTRK1,OBSCN,REG3G,SCN2B,SCN8A,SLC7A8,SLITRK2,SMTNL1,SRRM4,STMN3,SYPL2,SYT9,TOR3A,UBE2L6,UNC80
miR-5571-3p (miRNAs w/seed UCCUAGG)	mature microRNA	Inhibited	-2.333	0.423	CELF4,COL6A5,FSTL5,GDAP1,MSANTD3,NAPB,SCN3B,TIGIT,ZG16
miR-548au-3p (miRNAs w/seed GGCAGUU)	mature microRNA	Inhibited	-2.333	0.000894	ATP1B4,CADPS,CAV3,CD40LG,CLIC5,CRMP1,ELAVL2,EYA1,FOSL1,FRRS1L,FUT9,GATA3,GDAP1,GPR22,IGF2BP2,IL1B,KCNJ2,KLHL14,MAP9,MID1,NAP1L5,NEFH,NRIP3,REG3G,RIMBP2,RSAD2,SCN2B,SCN3B,SLC18A1,SPRN,ST8SIA3,STARD4,SYT1,TMEM130,TOR3A,ZFP90
miR-604 (miRNAs w/seed GGCUGCG)	mature microRNA	Inhibited	-2.335	0.461	ACSBG1,ALOX12,ANKRD23,APC2,ATCAY,CCL21,CHGB,CPLX1,CREG2,DUSP13B,FAIM2,HPCA,IGF2BP2,MZB1,NPY,PAK3,PIRT,PLA2G4E,PTPRT,SCN2B,SLC7A8,SLITRK1,SLITRK2,SPRN,SRRM4,STMN3,SYPL2,TNFRSF18,TOR3A,TRIM54,UBE2L6
miR-548v (miRNAs w/seed GCUACAG)	mature microRNA	Inhibited	-2.353	0.106	AP3B2,APOLD1,ASB5,CHGB,CSF3,DPYSL5,DZANK1,ELAVL2,FRRS1L,FUT9,GPM6B,JPH3,KIAA0319,LRRC19,MRAP2,MSTN,NAP1L3,NECAB1,RIT2,RTN1,SOD2,SPOCK1,SPOCK3,STK32A,TNFSF13B,UNC79
miR-4527 (and other miRNAs w/seed GGUCUGC)	mature microRNA	Inhibited	-2.353	0.165	ADAMTS16,ALOX12,ARFGEF3,ATCAY,CNKSR2,COL10A1,CPLX2,DNAJC6,FAM163A,FOXG1,GPR37L1,GSTA5,HAND2,HDAC11,HNF4A,IFI44,KIF5A,MMD2,NCALD,NRIP3,OSM,PCDHAC2,PNMA2,SEZ6L,SMYD1,ZFP90
miR-5088-3p (miRNAs w/seed CCCUUCU)	mature microRNA	Inhibited	-2.399	0.481	ACSBG1,CD40,CD40LG,CYP2A6 (includes others),GINS3,HDAC11,JPH3,MFSD2A,NCALD,NRIP3,NRXN1,SERPINA1,SLC38A11,SRRM4,TCAP,TNFSF8,TNR,TXLNB,ZG16
miR-188-3p (miRNAs w/seed UCCCACA)	mature microRNA	Inhibited	-2.4	1	ADAMTS16,CCKAR,CISD3,CNKSR2,CREG2,ELAVL4,GRIA2,HPCA,ISL1,KLHL14,MYF6,NOS1,NT5C,NTRK1,PPP1R3D,RAB3B,RSAD2,SLC38A11,SLITRK2,STARD4,ZNF676
miR-682 (miRNAs w/seed UGCAGUC)	mature microRNA	Inhibited	-2.4	0.0979	AP3B2,ATL1,CPLX2,CSMD3,FAM163A,IGF2BP2,JCHAIN,KCNG3,MID1,MYT1,MYT1L,NCALD,OTUB2,PLA2G4E,RHCE/RHD,RTN1,SLC38A11,SLC47A1,SLITRK1,SRRM4,SYNGR3
miR-6072 (and other miRNAs w/seed CCUCAUC)	mature microRNA	Inhibited	-2.4	0.397	ALDOC,APC2,ATP1B4,CACNG6,CD40LG,DPYSL5,DUSP13B,FSTL5,MMD2,PNMA2,PPP2R2C,PRKAR1B,RAB3B,SCN8A,SLC38A11,SYT1,SYT9,TIGIT,TNNI1,VGLL2,ZG16
miR-8056 (miRNAs w/seed GUGGAUU)	mature microRNA	Inhibited	-2.4	0.0797	ASB15,CLVS2,FUT9,GABRB3,GPR22,LDHA,MSTN,NPY,NRXN1,PAK3,PNLIPRP1,RIMBP2,SCN8A,SLC24A2,SLC7A14,SLITRK1,SNAP25,SYT9,TCF3,TREML1,ZCCHC18
miR-23a-5p (and other miRNAs w/seed GGGUUCC)	mature microRNA	Inhibited	-2.401	0.000705	ASTN1,ATCAY,CD40,CKM,CNTN1,CPLX2,DIO2,ERC2,FRRS1L,GRIA1,HDAC11,HPCA,IGF2BP2,LIF,MYF6,NGFR,NRSN1,PPP2R2C,PTPRT,PYGM,REG1A,RIMBP2,SCN2B,SEZ6L,SGCA,SPRN,ST8SIA3,STAC2,STMN3,TEC,TNFSF8,TXLNB,UBE2O,XIRP1
miR-1343-5p (and other miRNAs w/seed GGGGAGC)	mature microRNA	Inhibited	-2.405	0.022	ADAM23,ADCYAP1R1,ALDOB,ASTN1,ATCAY,CACNG1,CCL21,CD40,CDHR1,CDR2,CEL,CLDN11,CLDN2,CPLX2,CREG2,CSF3,CXCR3,CYP2B6,ENO2,EPB41,FAIM2,FAM163A,FOSB,GPR37L1,HAND2,HNF4A,ITGAX,KIF5A,LY6G6C,MPO,MYOZ1,MYPN,NGFR,NRSN1,OSM,PIRT,PPP2R2B,PRKAR1B,RAB3B,REG3G,SLC25A37,SLC35F1,SLC7A8,SPRN,STAC2,STMN3,SV2A,TCF3,TMOD2,TNFRSF14,TNFRSF18,TNNI1,TNNT1,TTYH1,UBE2O,WNK3
miR-8068 (miRNAs w/seed GUUUGUU)	mature microRNA	Inhibited	-2.414	0.00757	ADGRL3,ATP1B4,BLOC1S2,CADM2,CALB1,COL10A1,ELAVL4,FOSB,FOXG1,FUT9,GBP7,GPR37L1,ISL1,LRRC4C,NCAM2,NR2F1,PAK3,RAB39B,RAB3B,RTN1,SLC18A2,SLC38A11,SLC7A14,SMAD9,STXBP5L,SYT4,TENM2,TMEM38B,TSPO2
miR-4716-3p (and other miRNAs w/seed AGGGGGA)	mature microRNA	Inhibited	-2.425	0.000443	ADAMTS16,ADCYAP1R1,ALDOC,ALOX12,AP3B2,ATCAY,ATP2A1,BPGM,CACNA1B,CAPN3,CASQ1,CD40LG,CHD5,CLDN2,COL10A1,CPLX1,CPLX2,CRMP1,DBH,DCUN1D3,DPYSL5,EVA1A,FOSB,GABRB3,GBP6,GINS3,GP5,GPR37L1,GRIA1,HAND2,HDAC11,HEMGN,HNF4A,HPCA,HPCAL4,JPH3,KCNJ10,KCNJ2,KIF5C,KLHL40,MMD2,MPL,MYT1L,NCALD,NECAB1,NOS1,NR2F1,OSM,PDE11A,PM20D1,PPP2R2C,PTPRN2,RAG1,REEP1,RND1,RYR1,SCN3B,SCN8A,SLC38A11,SLC4A1,SLC5A8,SLC7A8,SLITRK2,SP…
miR-3150a-3p (and other miRNAs w/seed UGGGGAG)	mature microRNA	Inhibited	-2.474	0.077	ADAM23,ADCYAP1R1,AKR1C1/AKR1C2,ANXA1,ARFGEF3,ASTN1,CCL21,CCL5,CLDN11,CLDN2,CPLX2,CPN2,CREG2,CTRL,CXCR3,CYP2B6,DERL3,DISP2,ENO2,FAIM2,FLT3LG,FUT9,GLYAT,GPR37L1,HOXA4,ITGAX,KCNQ3,KIF5A,LIF,LY6G6C,MYBPC2,NCALD,NFE2,NGFR,NRSN1,OSM,PDE11A,PHOX2A,PIRT,PPP2R2B,PRKAR1B,REG3G,RYR1,SCGB1A1,SCN2B,SCN3B,SCN8A,SLC25A37,SLC7A8,SPOCK3,SPRN,STAC2,STMN3,SV2A,TNFRSF18,TNNI1,TNR,UBE2O,WNK3
miR-6829-5p (miRNAs w/seed GGGCUGC)	mature microRNA	Inhibited	-2.48	0.176	ALDH1L1,ANKRD23,ATCAY,CDHR1,CPLX1,CPLX2,CREG2,CTRL,CXCR3,EGF,FAM163A,FAM220A,FOSL1,FRMPD4,FUOM,HOMER1,KCNJ10,KIF1A,L1CAM,LONRF2,LRRC14B,MMD2,MRGPRE,MRPS2,MYT1,NCALD,NGFR,NPY,NR2F1,NTRK1,OBSCN,PAK3,PIRT,PPP2R2C,PRKAR1B,RIT2,SCN2B,SLC7A8,SPRN,SRGAP3,SYCN,SYPL2,SYT9,TMEM130,TOB2,TSPO2,XIRP1
miR-1911-5p (miRNAs w/seed GAGUACC)	mature microRNA	Inhibited	-2.496	0.128	CNKSR2,CSMD3,FRRS1L,GNG4,MMP8,MRAP2,NFE2,PPP2R2C,PTPRN2,SCN8A,SLC7A14,SMARCA1,UNC79
miR-645 (miRNAs w/seed CUAGGCU)	mature microRNA	Inhibited	-2.5	0.258	ASB11,CCL5,DGKB,IL1B,KCNJ10,PLPPR5,PNMA2,PTCHD1,SCN3B,SEZ6L,SLITRK2,SMARCA1,STARD4,SYNGR3,SYPL2,TMOD2
miR-889-5p (miRNAs w/seed AUGGCUG)	mature microRNA	Inhibited	-2.502	0.195	AKR1C1/AKR1C2,AP3B2,APOBEC2,CASQ1,CHGB,CPLX1,CPLX2,CST7,DISP2,FRMPD4,KCNJ2,MAP9,MB,MYOCD,NRIP3,NRXN1,PCDHAC2,PTPRT,RHCE/RHD,SCN2B,SCN3B,SCN8A,ST8SIA3,STARD4,STK32A,SYT1,TNR
miR-153-3p (miRNAs w/seed UGCAUAG)	mature microRNA	Inhibited	-2.524	1	AP3B2,CADM2,CASQ1,CELA2A,ELAVL4,GPR158,IL6,ITGB8,KCNQ3,MATN2,NECAB1,PCDHAC2,PPARGC1A,RGS17,SLC6A15,SNAP25,SNCA,STARD4,SYT1
miR-3117-5p (miRNAs w/seed GACACUA)	mature microRNA	Inhibited	-2.524	0.277	ATP1B4,CADM2,FABP7,GRIK2,HTR3A,ITGAX,LMOD3,LRAT,MEP1A,MYADML2,NCAM2,PLVAP,PTCHD1,SLC24A2,SNAP25,SPOCK1,ST8SIA3,TMOD2,TSPYL4
miR-6861-3p (miRNAs w/seed GGACCUC)	mature microRNA	Inhibited	-2.524	0.213	CHRNA3,CPLX2,FOSL1,GABRB3,GBP6,GRIK2,LONRF2,MMD2,PIRT,PNMA2,SCN3A,SLC5A8,STAC2,SYNGR3,SYPL2,TH,TOR3A,TRIM54,TUB
miR-3175 (miRNAs w/seed GGGGAGA)	mature microRNA	Inhibited	-2.556	0.0218	ADAM23,ADCYAP1R1,ALDOB,ALPK3,APLP1,ASTN1,CAV3,CCL21,CDR2,CLDN11,CLDN2,CLPS,CPLX2,CREG2,CSF3,CTRL,CXCR3,CYP2B6,DERL3,DIO2,DISP2,DPYSL5,ENO2,EPB41,FABP7,FAIM2,FAM163A,FGD2,FLT3LG,FOSB,FUT9,GALNT13,GLYAT,GP5,GPR37L1,HAND2,HOXA4,IGF2BP2,INSRR,ISL1,ITGAX,KCNA7,KCNQ3,KIF5A,LY6G6C,MYL2,NFE2,NGFR,NRXN1,PIRT,PM20D1,PPP2R2B,PRKAR1B,PTPRT,REEP1,REG3G,RIMBP2,RUNDC3A,SCN2B,SCN3B,SCN8A,SLC25A37,SLC4A1,SLC7A8,S…
miR-191-3p (miRNAs w/seed CUGCGCU)	mature microRNA	Inhibited	-2.646	0.265	CPLX1,FAIM2,ISL1,KIF5A,MYT1,PTPRN2,TENM2
miR-376b-5p (and other miRNAs w/seed GUGGAUA)	mature microRNA	Inhibited	-2.646	0.0411	ARG2,ASB15,CD40,CLVS2,DNAJC6,DPP6,FRRS1L,GABRB3,GPR22,HOMER1,KIF5C,LDHA,MSTN,MYL2,NECAB1,NRXN1,PAK3,PRUNE2,PTGIS,REEP1,SLC24A2,SLC7A14,SLITRK1,SNAP25,SRRM4,SYT9,TCF3,ZCCHC18
miR-3128 (and other miRNAs w/seed CUGGCAA)	mature microRNA	Inhibited	-2.667	0.00255	APOLD1,CACNA2D3,CLVS2,CLYBL,CNTN1,CNTNAP2,DCUN1D3,DDX60,ELAVL2,GSTA5,HPCAL4,HYCC2,L3HYPDH,MAP9,MLLT11,NAPB,NOS1,NRIP3,NRXN1,PDE11A,PIRT,PROK2,RAB6B,REEP1,SEZ6L,SIGLEC1,SLC35F1,SLC6A15,SLC6A2,SMARCA1,STARD4,STXBP5L,SYT4,TCAP,TMOD2,UBE2L6
miR-425-5p (and other miRNAs w/seed AUGACAC)	mature microRNA	Inhibited	-2.668	0.189	CLVS2,CPLX2,CXCL3,CXCL6,DMBT1,ENO1,KLHL14,NECAB1,NRIP3,NRSN1,PNMA2,PTPRN2,SLC24A2,SMAD9,SNAP25,SNAP91,TNFSF13B
miR-4457 (miRNAs w/seed CACAAGG)	mature microRNA	Inhibited	-2.683	0.12	ALDH1L1,BLOC1S2,CNKSR2,CPLX2,FAM163A,FOSB,FSTL5,HLA-E,HPCA,LDHA,MAOA,NAP1L3,NR2F1,PRKAR1B,PROK2,RAB39B,SLITRK2,ST8SIA3,SYT4,ZG16
miR-4731-5p (miRNAs w/seed GCUGGGG)	mature microRNA	Inhibited	-2.692	0.115	ACACA,ACSBG1,ADCYAP1R1,ALDOB,APLP1,ARFGEF3,ASB10,ATCAY,CCL5,CHST1,CPLX1,CPLX2,CSF3,CTRL,CXCR3,DHRS9,DPYSL5,FAIM2,FAM163A,FBXO46,FOSB,FOSL1,GPR37L1,HBA1/HBA2,HPCA,HPCAL4,HTR3A,IL1B,KCNA7,KCNJ10,L1CAM,LIF,LONRF2,MMD2,MPL,MRGPRE,MRPS2,NAPB,NCALD,NECAB1,NGFR,NRSN1,NRXN1,NTRK1,OR51E1,PLPPR5,PPP1R27,PRKAR1B,PTGIS,PTPRT,PYGM,SCN2B,SCN3B,SLC24A2,SLC7A8,SLITRK1,SPRN,SRRM4,STAC2,STMN3,SYPL2,SYT9,TCAP,TMEM1…
miR-4283 (miRNAs w/seed GGGGCUC)	mature microRNA	Inhibited	-2.774	0.00686	ACSBG1,ADAM23,ADCYAP1R1,ALDOC,APC2,APLP1,ATCAY,CAV3,CDH16,CHRNA3,CLDN2,COL10A1,CPLX1,CPLX2,CSF3,CXCR3,DPYSL5,ENO2,FAIM2,FGD2,FOSB,FOSL1,HPCA,KCNT1,KIAA1549L,KNG1,KRT5,LONRF2,MATN2,MUC5B,MYADML2,NCALD,NRSN1,PPP1R27,RUNDC3A,SCN2B,SCN3B,SGPP2,SLITRK1,SPOCK1,SPRN,SRRM4,STMN3,SV2A,SYPL2,SYT1,TMEM130,TNFSF8,TRIM54,UBE2L6,XIRP1,ZG16
miR-3688-5p (miRNAs w/seed GUGGCAA)	mature microRNA	Inhibited	-2.777	0.0233	AP3B2,BLOC1S2,CACNA2D3,CADM2,CCL21,CLIC5,DNASE1,DUSP13B,ENO2,FABP7,FOSL1,GALNT13,GATA3,GYS2,HPCAL4,ISL1,KCNQ3,KEL,KIAA1549L,KLHL14,LRAT,MATN2,MEDAG,MYT1L,NCALD,NEFH,NOS1,NRXN1,PAK3,PLS1,RGS17,SLC35F1,SLC38A11,SLC5A12,SLC5A8,ST8SIA3,STARD4,STK32A,SYNGR3,TMOD2,TREML1,ZFP90
miR-193a-5p (miRNAs w/seed GGGUCUU)	mature microRNA	Inhibited	-2.837	0.309	ATCAY,C11orf54,CLVS2,CTRL,DERL3,EYA1,FAM163A,FOSB,GLYAT,KCNJ10,NCALD,PCDHAC2,PIRT,PPP2R2C,SCN3B,SLC7A8,SPOCK1,SPRN,STMN3,SYCN,ZFP90
miR-4424 (miRNAs w/seed GAGUUAA)	mature microRNA	Inhibited	-2.84	0.508	ACSBG1,AP3B2,CADM2,CLVS2,CNTN1,CTNNA2,ENO2,GPR158,GRIA1,IGF2BP2,MLF1,NECAB1,RAB3B,STARD4,SYT4
miR-5010-3p (and other miRNAs w/seed UUUGUGU)	mature microRNA	Inhibited	-2.84	0.239	ADAM23,CCL5,CNTNAP2,EYA1,GDAP1,GP6,HPCAL4,LRRC4C,NRXN1,RAB39B,REEP1,RGS17,SPOCK3,SYT1,TUBB1
miR-183-5p (miRNAs w/seed AUGGCAC)	mature microRNA	Inhibited	-2.921	0.178	CLVS2,CREG2,CTNNA2,EYA1,FRRS1L,GNG4,GRIK2,HOMER1,IL1B,IL6,ITGB8,KIF5C,MPO,MRAP2,MYF6,NCAM2,NRCAM,PIRT,PNMA2,PRUNE2,RIMBP2,SLITRK1,ST8SIA3,TMEM52,TRIM5,TSPYL4
miR-1909-3p (and other miRNAs w/seed GCAGGGG)	mature microRNA	Inhibited	-2.926	0.0463	ADAMTS16,ADCYAP1R1,APC2,ATP6V0A4,BAIAP3,BEX1,CACNB3,CACNG1,CCL21,CD40,CLDN2,CLPS,CPLX1,CPLX2,CPN2,CSF3,CTRB2,CXXC4,DBH,DERL3,DPYSL5,ECEL1,FAM163A,FOSB,FOSL1,FUOM,GPR37L1,HDAC11,HNF4A,HPCA,HPCAL4,INSRR,IZUMO4,KCNJ10,KRT5,LIF,MAPK8IP2,MPL,MRAP2,MYH7B,NGFR,NOS1,PIRT,PLVAP,PPP1R27,PPP1R3D,PRDX5,PRKAR1B,PTCHD1,RIMBP2,RUNDC3A,SCN2B,SCN8A,SGSM1,SIGLEC1,SLC24A2,SLC35F1,SLC7A8,SMYD1,SPOCK1,STAC2,STMN2,STM…
miR-6505-5p (miRNAs w/seed UGGAAUA)	mature microRNA	Inhibited	-2.982	0.165	APLP1,CADM2,CLVS2,CREG2,CSF2,DMBT1,EYA1,FUT9,MAB21L1,MPL,NCALD,NECAB1,NRCAM,PCLO,RIT2,SLC24A2,SLITRK2,STARD4,SYT1
miR-3659 (miRNAs w/seed GAGUGUU)	mature microRNA	Inhibited	-3	0.161	ARFGEF3,ARPP21,CCKAR,DNER,EYA1,HTR3A,ITGB8,JPH3,MAB21L1,MEP1A,PCDHAC2,RAB3B,RIMBP2,SLITRK2,SNAP91,TTYH1
miR-1231-3p (miRNAs w/seed GCCCUGU)	mature microRNA	Inhibited	-3.128	0.25	ADGRL3,ASTN1,CACNB3,CDHR1,CELF4,CHRNB4,CNTNAP2,CST7,DDC,EPB42,GALNT13,GINS3,HAND2,HPCAL4,KCNG3,KCNJ10,KLHL31,NRCAM,PTCHD1,SAA1,SCN3B,SPRN,TNNI1
miR-5579-5p (miRNAs w/seed AUGGUAC)	mature microRNA	Inhibited	-3.207	0.379	CADM2,CLVS2,FRRS1L,MAP9,MEDAG,MPO,NECAB1,RAB39B,RTN1,SCN8A,SNAP91,SQLE,TNFSF13B,TSPYL4
miR-3151-5p (and other miRNAs w/seed GUGGGGC)	mature microRNA	Inhibited	-3.244	0.262	ADAM23,ADCYAP1R1,ANKRD23,APC2,ARFGEF3,BAIAP3,CACNG1,CASQ1,CAV3,CPLX2,CRMP1,CXCR3,DERL3,DPYSL5,ECEL1,FAIM2,FAM163A,FOSL1,G6PC1,GPR37L1,HPCAL4,LONRF2,MEP1A,MPL,NGFR,RAB3B,REEP1,SCN2B,SEZ6L,SMYD1,SPRN,SRRM4,STAC2,STMN2,SV2A,SYNGR3,TMEM130,TNFSF8
© 2000-2024 QIAGEN. All rights reserved.
