# Supplementary material for: Transcriptome Insights into Protective Mechanisms of Ferroptosis Inhibition in Aortic Dissection
Source: Int J Mol Sci. 2025 May 2;26(9):4338. doi: 10.3390/ijms26094338 (PMC12072690; doi:10.3390/ijms26094338)
Supplement: Supplementary file 1 [file ijms-26-04338-s001.zip › Table S2 Summary of enriched canonical pathways.xls]

## Sheet: Sheet0
Ingenuity Canonical Pathways	-log(p-value)	Ratio	z-score	Molecules
Dilated Cardiomyopathy Signaling Pathway	10.6	0.149	3.873	ACTA1,CACNA1B,CACNA1S,CACNA2D3,CACNB3,CACNG1,CACNG6,MYH1,MYH2,MYH4,MYH7,MYH7B,MYL2,MYL3,MYO18B,PRKAR1B,TNNC2,TNNI1,TNNI2,TNNT1,TNNT3,TTN
Synaptogenesis Signaling Pathway	2.87	0.0568	2.84	CACNA1B,CACNB3,CDH16,CNTNAP2,CPLX1,CPLX2,EPHA5,GRIA1,GRIA2,NAPB,NRXN1,PRKAR1B,SNAP25,SNCA,SYN2,SYT1,SYT4,SYT9
Autophagy	0.331	0.0279	2.449	EGF,NGFR,PPP2R2B,PPP2R2C,PRKAR1B,RAG1
Neuropathic Pain Signaling In Dorsal Horn Neurons	0.939	0.0495	2.236	GRIA1,GRIA2,KCNQ2,KCNQ3,PRKAR1B
Synaptic Long Term Potentiation	0.618	0.0382	2.236	GRIA1,GRIA2,PPP1R3A,PPP1R3D,PRKAR1B
CREB Signaling in Neurons	1.42	0.038	2.132	ADCYAP1R1,ADGRB3,ADGRL3,CACNA1B,CACNA1S,CACNA2D3,CACNB3,CACNG1,CACNG6,CCKAR,CRHR2,EGF,GNG4,GPR158,GPR22,GPR37L1,GRIA1,GRIA2,GRIK2,HTR1D,NGFR,NTRK1,PRKAR1B
Triacylglycerol Degradation	1.25	0.0702	2	CEL,PNLIP,PNLIPRP1,PNLIPRP2
FAK Signaling	0	0.0154	2	ADCYAP1R1,ADGRB3,ADGRL3,CAPN3,CCKAR,COL10A1,CRHR2,EGF,GPR158,GPR22,GPR37L1,HTR1D,ITGAX,ITGB8,PAK3,TCF3
CDK5 Signaling	1.58	0.0614	1.89	FOSB,NGFR,PPP1R3A,PPP1R3D,PPP2R2B,PPP2R2C,PRKAR1B
IL-15 Production	1.42	0.0569	1.89	EPHA5,FLT3LG,IL6,MATK,NTRK1,TEC,TYK2
Insulin Secretion Signaling Pathway	1.99	0.0515	1.667	CACNA1B,CACNA1S,CACNA2D3,CACNB3,CACNG1,CACNG6,CCKAR,NAPB,PCSK1,PRKAR1B,RYR1,SNAP25,TCF3,TYK2
RHOGDI Signaling	3.37	0.0698	1.633	ACTA1,CDH16,GNG4,ITGAX,ITGB8,MYH1,MYH2,MYH4,MYH7,MYH7B,MYL11,MYL2,MYL3,PAK3,RND1
Adrenomedullin signaling pathway	0.866	0.0402	1.633	IL1B,KCNQ2,KCNQ3,MATK,NT5C,PRKAR1B,TFAP2B,TTN
Gustation Pathway	5.32	0.0887	1.414	CACNA1B,CACNA1S,CACNA2D3,CACNB3,CACNG1,CACNG6,GABRB3,KCNQ2,KCNQ3,PNLIP,PNLIPRP1,PRKAR1B,SCN2B,SCN3A,SCN3B,SCN8A,SCN9A,TAS2R60
Production of Nitric Oxide and Reactive Oxygen Species in Macrophages	1.61	0.0524	1.414	ARG2,MPO,NGFR,PPP1R3A,PPP1R3D,PPP2R2B,PPP2R2C,RND1,SERPINA1,TYK2
Regulation Of The Epithelial Mesenchymal Transition By Growth Factors Pathway	0.929	0.0417	1.414	CD40LG,EGF,IL6,NGFR,TCF3,TNFSF13B,TNFSF8,TYK2
Protein Kinase A Signaling	2.7	0.0513	1.387	EYA1,GNG4,GYS2,MYH2,MYH4,MYL11,MYL2,MYL3,NGFR,PDE11A,PPP1R3A,PPP1R3D,PRKAR1B,PTPRT,PYGM,RYR1,TCF3,TH,TNNI1,TNNI2,TTN
LPS/IL-1 Mediated Inhibition of RXR Function	3.53	0.0669	1.342	ACSBG1,ALDH1L1,CHST1,CHST2,CYP2A6 (includes others),CYP2B6,Cyp2j5,Cyp2j9,CYP4A11,FABP7,GSTA5,HS3ST3A1,IL1B,MAOA,NGFR,PPARGC1A,Sult1d1
Neuroprotective Role of THOP1 in Alzheimer's Disease	1.47	0.0583	1.342	CTRL,GZMA,HLA-E,KNG1,PRKAR1B,PRSS2,PRSS3
Natural Killer Cell Signaling	0	0.0251	1.342	COL10A1,HLA-E,Klra4 (includes others),PAK3,TYK2
T Cell Receptor Signaling	0	0.00814	1.342	CSF2,H2-M2,H2-Q8,HLA-E,TCF3
T Cell Exhaustion Signaling Pathway	0	0.0106	1.342	HLA-E,IL6,PPP2R2B,PPP2R2C,TNFRSF14,TYK2
Systemic Lupus Erythematosus In T Cell Signaling Pathway	0	0.0156	1.265	CASQ1,CD40LG,H2-M2,H2-Q8,HLA-E,IL6,NOS1,PPP2R2B,PPP2R2C,RND1
Dopamine-DARPP32 Feedback in cAMP Signaling	4.14	0.082	1.134	ATP2A1,CACNA1B,CACNA1S,CACNA2D3,CACNB3,CACNG1,CACNG6,KCNJ10,KCNJ2,NOS1,PPP1R3A,PPP1R3D,PPP2R2B,PPP2R2C,PRKAR1B
Retinol Biosynthesis	3.82	0.152	1.134	CEL,DHRS9,ESD,LRAT,PNLIP,PNLIPRP1,PNLIPRP2
Inhibition of ARE-Mediated mRNA Degradation Pathway	1.27	0.0497	1.134	CD40LG,NGFR,PPP2R2B,PPP2R2C,PRKAR1B,PSMB9,TNFSF13B,TNFSF8
NF-κB Signaling	0	0.0123	1.134	CD40,CD40LG,EGF,IL1B,NGFR,NTRK1,TNFSF13B
Catecholamine Biosynthesis	6.38	1	1	DBH,DDC,PNMT,TH
Dermatan Sulfate Biosynthesis (Late Stages)	1.51	0.0851	1	CHST1,CHST2,HS3ST3A1,Sult1d1
Chondroitin Sulfate Biosynthesis (Late Stages)	1.42	0.08	1	CHST1,CHST2,HS3ST3A1,Sult1d1
D-myo-inositol (1,4,5,6)-Tetrakisphosphate Biosynthesis	1.4	0.0503	1	DUSP13B,G6PC1,MTMR7,NT5C,PPP1R3A,PPP1R3D,PPP2R2B,PPP2R2C,SGPP2
D-myo-inositol (3,4,5,6)-tetrakisphosphate Biosynthesis	1.4	0.0503	1	DUSP13B,G6PC1,MTMR7,NT5C,PPP1R3A,PPP1R3D,PPP2R2B,PPP2R2C,SGPP2
3-phosphoinositide Degradation	1.25	0.0471	1	DUSP13B,G6PC1,MTMR7,NT5C,PPP1R3A,PPP1R3D,PPP2R2B,PPP2R2C,SGPP2
Chondroitin Sulfate Biosynthesis	1.22	0.069	1	CHST1,CHST2,HS3ST3A1,Sult1d1
D-myo-inositol-5-phosphate Metabolism	1.21	0.0462	1	DUSP13B,G6PC1,MTMR7,NT5C,PPP1R3A,PPP1R3D,PPP2R2B,PPP2R2C,SGPP2
Dermatan Sulfate Biosynthesis	1.18	0.0667	1	CHST1,CHST2,HS3ST3A1,Sult1d1
3-phosphoinositide Biosynthesis	1.1	0.0439	1	DUSP13B,G6PC1,MTMR7,NT5C,PPP1R3A,PPP1R3D,PPP2R2B,PPP2R2C,SGPP2
Mouse Embryonic Stem Cell Pluripotency	0.9	0.0481	1	APC2,LIF,SMAD9,TCF3,TYK2
Heparan Sulfate Biosynthesis (Late Stages)	0.848	0.0506	1	CHST1,CHST2,HS3ST3A1,Sult1d1
Superpathway of Inositol Phosphate Compounds	0.842	0.0385	1	DUSP13B,G6PC1,MTMR7,NT5C,PPP1R3A,PPP1R3D,PPP2R2B,PPP2R2C,SGPP2
Heparan Sulfate Biosynthesis	0.755	0.0465	1	CHST1,CHST2,HS3ST3A1,Sult1d1
Breast Cancer Regulation by Stathmin1	0.464	0.0286	1	ADCYAP1R1,ADGRB3,ADGRL3,CCKAR,CRHR2,EGF,GNG4,GPR158,GPR22,GPR37L1,HTR1D,PPP1R3A,PPP1R3D,PPP2R2B,PPP2R2C,PRKAR1B,TUBB1
eNOS Signaling	0	0.0252	1	CHRNA3,CHRNB4,KNG1,PRKAR1B
TEC Kinase Signaling	0	0.0138	1	ACTA1,GNG4,ITGAX,ITGB8,PAK3,RND1,TEC,TYK2
Amyotrophic Lateral Sclerosis Signaling	5.86	0.122	0.816	CACNA1B,CACNA1S,CACNA2D3,CACNB3,CACNG1,CACNG6,CAPN3,GRIA1,GRIA2,GRIK2,HECW1,NEFH,NEFL,NOS1
Calcium Signaling	14.9	0.147	0.728	ACTA1,ATP2A1,CACNA1B,CACNA1S,CACNA2D3,CACNB3,CACNG1,CACNG6,CASQ1,CHRNA3,CHRNB4,GRIA1,GRIA2,HDAC11,HTR3A,MYH1,MYH2,MYH4,MYH7,MYH7B,MYL2,MYL3,MYO18B,PRKAR1B,RYR1,TNNC2,TNNI1,TNNI2,TNNT1,TNNT3,TRDN,Trpc2
GPCR-Mediated Nutrient Sensing in Enteroendocrine Cells	1.97	0.0678	0.707	CACNA1B,CACNA1S,CACNA2D3,CACNB3,CACNG1,CACNG6,GNG4,PRKAR1B
Pulmonary Healing Signaling Pathway	0.866	0.0402	0.707	CELA2A,CELA3B,CSF2,EGF,MMP8,NGFR,SMAD9,TCF3
CLEAR Signaling Pathway	0.358	0.0281	0.707	ATP6V0A4,EGF,MID1,NGFR,NTRK1,PPARGC1A,PPP2R2B,PPP2R2C
Oxytocin In Brain Signaling Pathway	1.53	0.0508	0.632	CACNA1B,CACNA1S,CACNA2D3,CACNB3,CACNG1,CACNG6,GNG4,IL1B,IL6,PLA2G4E
Neurovascular Coupling Signaling Pathway	4.7	0.08	0.471	CACNA1B,CACNA1S,CACNA2D3,CACNB3,CACNG1,CACNG6,CYP4A11,GABRB3,GRIA1,GRIA2,KCNJ10,KCNJ2,KNG1,NOS1,NT5C,PLA2G4E,PRKAR1B,RYR1
Crosstalk between Dendritic Cells and Natural Killer Cells	1.54	0.0659	0.447	ACTA1,CD40,CD40LG,CSF2,HLA-E,IL6
Huntington's Disease Signaling	1.23	0.0424	0.447	CACNA1B,CAPN3,CASQ1,CPLX2,EGF,GNG4,HDAC11,NAPB,NTRK1,PSMB9,SNAP25,SNCA
Pyroptosis Signaling Pathway	1.05	0.0538	0.447	GBP7,GZMA,IL1B,NGFR,PRKAR1B
Th1 Pathway	1.04	0.0492	0.447	CD40,CD40LG,CXCR3,GATA3,IL6,TYK2
STAT3 Pathway	0.585	0.037	0.447	EGF,IL1B,NGFR,NTRK1,TYK2
G-Protein Coupled Receptor Signaling	0.475	0.0284	0.447	ADCYAP1R1,ADGRB3,ADGRL3,CCKAR,CRHR2,FOXG1,GNG4,GPR158,GPR22,GPR37L1,HTR1D,KCNQ2,KCNQ3,MYL11,MYL2,MYL3,PAK3,PDE11A,PRKAR1B,TTN
PPARα/RXRα Activation	0.424	0.0308	0.447	CHD5,IL1B,IL6,NR2F1,PPARGC1A,PRKAR1B
PXR/RXR Activation	2.89	0.108	0.378	CYP2A6 (includes others),CYP2B6,G6PC1,HNF4A,IL6,PPARGC1A,PRKAR1B
Androgen Signaling	1.17	0.0473	0.378	CACNA1B,CACNA1S,CACNA2D3,CACNB3,CACNG1,CACNG6,GNG4,PRKAR1B
ERK/MAPK Signaling	0.994	0.0417	0.378	ITGAX,ITGB8,PAK3,PLA2G4E,PPP1R3A,PPP1R3D,PPP2R2B,PPP2R2C,PRKAR1B
Endocannabinoid Neuronal Synapse Pathway	2.31	0.0671	0.333	CACNA1B,CACNA1S,CACNA2D3,CACNB3,CACNG1,CACNG6,GNG4,GRIA1,GRIA2,PRKAR1B
G Beta Gamma Signaling	2.24	0.0698	0.333	CACNA1B,CACNA1S,CACNA2D3,CACNB3,CACNG1,CACNG6,CAV3,GNG4,PRKAR1B
SNARE Signaling Pathway	10.4	0.154	0.218	CACNA1B,CACNB3,CPLX1,CPLX2,MYH1,MYH2,MYH4,MYH7,MYH7B,MYL2,MYL3,MYO18B,NAPB,PRKAR1B,SNAP25,SNAP91,SNCA,SYN2,SYT1,SYT4,SYT9
Cardiac β-adrenergic Signaling	3.71	0.0787	0	ATP2A1,CACNA1B,CACNA1S,CACNA2D3,CACNB3,CACNG1,CACNG6,GNG4,PDE11A,PPP1R3A,PPP1R3D,PPP2R2B,PPP2R2C,PRKAR1B
Netrin Signaling	3.32	0.111	0	CACNA1B,CACNA1S,CACNA2D3,CACNB3,CACNG1,CACNG6,PRKAR1B,RYR1
Nitric Oxide Signaling in the Cardiovascular System	3.03	0.084	0	ARG2,ATP2A1,CACNA1B,CACNA1S,CACNA2D3,CACNB3,CACNG1,CACNG6,KNG1,PRKAR1B
BEX2 Signaling Pathway	1.77	0.0741	0	BEX1,MAP2,NGFR,PPP2R2B,PPP2R2C,TCF3
AMPK Signaling	1.64	0.0492	0	ACACA,CHRNA3,CHRNB4,CKM,FOXG1,GNG4,GYS2,HNF4A,PPARGC1A,PPP2R2B,PPP2R2C,PRKAR1B
Xenobiotic Metabolism CAR Signaling Pathway	1.62	0.0526	0	ALDH1L1,CHST1,CHST2,CYP2B6,GSTA5,HS3ST3A1,PPARGC1A,PPP2R2B,PPP2R2C,Sult1d1
Osteoarthritis Pathway	1.4	0.0466	0	ADAMTS4,CASQ1,COL10A1,CTNNA2,H19,IL1B,ITGAX,ITGB8,PPARGC1A,SMAD9,TCF3
Senescence Pathway	1.38	0.0438	0	CACNA1B,CACNA1S,CACNA2D3,CACNB3,CACNG1,CACNG6,CAPN3,IL6,PPP2R2B,PPP2R2C,SAA1,SMAD9,SOD2
Neuroinflammation Signaling Pathway	1.2	0.041	0	CALB1,CCL5,CD40,GABRB3,GRIA1,HLA-E,HMOX1,IL1B,IL6,PLA2G4E,SNCA,SOD2,TYK2
ID1 Signaling Pathway	0.857	0.04	0	CHRNA3,CHRNB4,EGF,IL6,LIF,NGFR,SMAD9,STMN3
IL-13 Signaling Pathway	0.467	0.0345	0	ALOX15,CXCL6,MAOA,TYK2
Colorectal Cancer Metastasis Signaling	0.415	0.0295	0	EGF,GNG4,IL6,MMP8,PRKAR1B,RND1,TCF3,TYK2
IL-8 Signaling	0.352	0.0286	0	GNG4,HMOX1,ITGAX,MPO,MYL2,RND1
Pulmonary Fibrosis Idiopathic Signaling Pathway	0.348	0.0276	0	ACTA1,COL10A1,COL6A5,FOXG1,IL1B,IL6,MMP8,TCF3,TYK2
Dendritic Cell Maturation	0	0.0135	0	CD40,CD40LG,COL10A1,CSF2,HLA-E,IL1B,IL6,NGFR
Systemic Lupus Erythematosus In B Cell Signaling Pathway	0	0.0166	0	CD40,CD40LG,CSF2,FOXG1,IL1B,IL6,ISG20,LIF,OSM,TNFSF13B,TNFSF8,TYK2
Wound Healing Signaling Pathway	2.67	0.0595	-0.258	CCL5,CD40LG,COL10A1,COL6A5,CSF2,EGF,IL1B,IL6,LIF,MMP8,NGFR,OSM,TNFSF13B,TNFSF8,TYK2
Corticotropin Releasing Hormone Signaling	2.27	0.0662	-0.333	CACNA1B,CACNA1S,CACNA2D3,CACNB3,CACNG1,CACNG6,CRHR2,NOS1,NT5C,PRKAR1B
Role of NFAT in Cardiac Hypertrophy	1.56	0.0495	-0.333	CACNA1B,CACNA1S,CACNA2D3,CACNB3,CACNG1,CACNG6,GNG4,HDAC11,IL6,LIF,PRKAR1B
LXR/RXR Activation	1.87	0.065	-0.378	ACACA,ARG2,IL1B,IL6,KNG1,NGFR,SAA1,SERPINA1
Factors Promoting Cardiogenesis in Vertebrates	0.709	0.0392	-0.447	APC2,MYH7,MYL2,MYOCD,SMAD9,TCF3
Gα12/13 Signaling	0.601	0.0376	-0.447	CDH16,MYL11,MYL2,MYL3,TEC
CDC42 Signaling	0	0.0174	-0.447	APC2,H2-M2,H2-Q8,HLA-E,ITGAX,ITGB8,MYL11,MYL2,MYL3,PAK3
Opioid Signaling Pathway	2.25	0.0536	-0.577	CACNA1B,CACNA1S,CACNA2D3,CACNB3,CACNG1,CACNG6,FOSB,GNG4,NOS1,PRKAR1B,RGS17,RGS9,RYR1,TCF3,TH
Phagosome Formation	0.936	0.0333	-0.626	ADCYAP1R1,ADGRB3,ADGRL3,CCKAR,CRHR2,GPR158,GPR22,GPR37L1,HMOX1,HTR1D,ITGAX,ITGB8,MYH1,MYH2,MYH4,MYH7,MYH7B,MYL2,MYL3,MYO18B,PAK3,PLA2G4E,TTN
White Adipose Tissue Browning Pathway	2.55	0.0725	-0.632	CACNA1B,CACNA1S,CACNA2D3,CACNB3,CACNG1,CACNG6,DIO2,LDHA,PPARGC1A,PRKAR1B
TREM1 Signaling	3.12	0.104	-0.707	CD40,CSF2,CXCL3,IL1B,IL6,ITGAX,MPO,TREM1
Role of Hypercytokinemia/hyperchemokinemia in the Pathogenesis of Influenza	2.81	0.093	-0.707	CCL5,CXCL3,IL1B,IL6,ISG20,Oas1c (includes others),RSAD2,TYK2
Epithelial Adherens Junction Signaling	1.32	0.051	-0.707	CTNNA2,EGF,MYH2,MYH4,PAK3,PPP2R2B,PPP2R2C,TCF3
Hepatic Fibrosis Signaling Pathway	3.27	0.0546	-0.775	APC2,CACNA1B,CACNA1S,CACNA2D3,CACNB3,CACNG1,CACNG6,CCL5,CD40,CD40LG,COL10A1,IL1B,ITGAX,ITGB8,MYL11,MYL2,MYL3,NGFR,PRKAR1B,RND1,SOD2,TCF3,TTN
Gluconeogenesis I	4.41	0.231	-0.816	ALDOB,ALDOC,BPGM,ENO1,ENO2,PGAM2
Glycolysis I	4.31	0.222	-0.816	ALDOB,ALDOC,BPGM,ENO1,ENO2,PGAM2
Superpathway of Melatonin Degradation	2.15	0.0896	-0.816	CYP2A6 (includes others),CYP2B6,MAOA,MPO,Sult1d1,UGT3A1
Leukocyte Extravasation Signaling	0.92	0.0415	-0.816	ACTA1,ACTN2,Actn3,CLDN11,CLDN2,CTNNA2,MMP8,TEC
Synaptic Long Term Depression	3.31	0.0718	-0.832	CACNA1B,CACNA1S,CACNA2D3,CACNB3,CACNG1,CACNG6,GRIA1,GRIA2,NOS1,NT5C,PLA2G4E,PPP2R2B,PPP2R2C,RYR1
Erythropoietin Signaling Pathway	3.2	0.0734	-0.832	CD40LG,CSF2,HBA1/HBA2,HBB,Hbb-b1,Hbb-b2,HBQ1,IL1B,IL6,LIF,OSM,TNFSF13B,TNFSF8
Xenobiotic Metabolism PXR Signaling Pathway	2.86	0.0674	-0.832	ALDH1L1,CHST1,CHST2,CYP2B6,ESD,GSTA5,HS3ST3A1,MAOA,PPARGC1A,PPP1R3A,PPP1R3D,PRKAR1B,Sult1d1
Differential Regulation of Cytokine Production in Intestinal Epithelial Cells by IL-17A and IL-17F	2.6	0.174	-1	CCL5,CSF2,CSF3,IL1B
IL-17A Signaling in Airway Cells	1.56	0.0746	-1	CXCL3,CXCL6,IL6,MUC5B,TYK2
Integrin Signaling	1.33	0.0469	-1	ACTA1,ACTN2,Actn3,CAPN3,ITGAX,ITGB8,MYL2,PAK3,RND1,TTN
Paxillin Signaling	1.24	0.0556	-1	ACTA1,ACTN2,Actn3,ITGAX,ITGB8,PAK3
PAK Signaling	1.09	0.0508	-1	ITGAX,ITGB8,MYL11,MYL2,MYL3,PAK3
Serotonin Degradation	0.972	0.0563	-1	DHRS9,MAOA,Sult1d1,UGT3A1
ERK5 Signaling	0.923	0.0541	-1	EGF,FOSL1,LIF,NTRK1
Role of MAPK Signaling in Inhibiting the Pathogenesis of Influenza	0.877	0.0519	-1	CCL5,IL1B,IL6,PLA2G4E
PI3K/AKT Signaling	0.612	0.0352	-1	GDF15,GYS2,ITGAX,ITGB8,PPP2R2B,PPP2R2C,TYK2
CXCR4 Signaling	0.583	0.0355	-1	GNG4,MYL11,MYL2,MYL3,PAK3,RND1
IL-6 Signaling	0.387	0.0312	-1	IL1B,IL6,NGFR,TNFAIP6
Endocannabinoid Cancer Inhibition Pathway	0.287	0.0272	-1	CASQ1,NOS1,PRKAR1B,TCF3
WNT/β-catenin Signaling	0	0.0231	-1	APC2,PPP2R2B,PPP2R2C,TCF3
Th17 Activation Pathway	0	0.00826	-1	CSF2,IL1B,IL6,TYK2
Acute Phase Response Signaling	1.32	0.0486	-1.134	HMOX1,IL1B,IL6,NGFR,OSM,SAA1,SERPINA1,SOD2,TCF3
Differential Regulation of Cytokine Production in Macrophages and T Helper Cells by IL-17A and IL-17F	4.17	0.278	-1.342	CCL5,CSF2,CSF3,IL1B,IL6
SPINK1 General Cancer Pathway	2.09	0.087	-1.342	GZMA,IL6,PRSS2,PRSS3,Prss3b,TYK2
Regulation of Actin-based Motility by Rho	2.02	0.069	-1.342	ACTA1,ITGAX,ITGB8,MYL11,MYL2,MYL3,PAK3,RND1
RHOA Signaling	0.68	0.0403	-1.342	ACTA1,MYL11,MYL2,MYL3,TTN
Phospholipase C Signaling	0	0.0147	-1.342	GNG4,HDAC11,HMOX1,ITGAX,ITGB8,MYL11,MYL2,MYL3,PLA2G4E,RND1
Sirtuin Signaling Pathway	0	0.0205	-1.342	ARG2,BPGM,LDHA,PGAM2,PPARGC1A,SOD2
Estrogen Receptor Signaling	2.06	0.0466	-1.387	ARG2,CACNA1B,CACNA1S,CACNA2D3,CACNB3,CACNG1,CACNG6,EGF,FOXG1,GNG4,MMP8,MYL11,MYL2,MYL3,PPARGC1A,PRKAR1B,SOD2,TRIM63,TYK2
IL-17 Signaling	2.07	0.0588	-1.508	CD40LG,CSF2,CSF3,CXCL3,IL1B,IL6,LIF,MUC5B,OSM,TNFSF13B,TNFSF8
Oxytocin Signaling Pathway	4.93	0.0747	-1.528	CACNA1B,CACNA1S,CACNA2D3,CACNB3,CACNG1,CACNG6,CCL5,GNG4,IL6,KCNA5,MYH1,MYH2,MYH4,MYH7,MYH7B,MYL2,MYL3,MYO18B,NT5C,PLA2G4E,PRKAR1B
Cardiac Hypertrophy Signaling (Enhanced)	2.48	0.0461	-1.604	ATP2A1,CACNA1B,CACNA1S,CACNA2D3,CACNB3,CACNG1,CACNG6,CD40LG,CSF2,GNG4,HAND2,HDAC11,IL1B,IL6,ITGAX,ITGB8,LIF,MYOCD,NGFR,OSM,PDE11A,PRKAR1B,RYR1,TNFSF13B,TNFSF8
Cardiac Hypertrophy Signaling	2.15	0.0538	-1.633	CACNA1B,CACNA1S,CACNA2D3,CACNB3,CACNG1,CACNG6,GNG4,HAND2,IL6,MYL11,MYL2,MYL3,PRKAR1B,RND1
Signaling by Rho Family GTPases	0.832	0.0373	-1.633	ACTA1,CDH16,GNG4,ITGAX,ITGB8,MYL11,MYL2,MYL3,PAK3,RND1
HMGB1 Signaling	2.43	0.0659	-1.89	CD40LG,CSF2,IL1B,IL6,LIF,NGFR,OSM,RND1,SELE,TNFSF13B,TNFSF8
Coronavirus Pathogenesis Pathway	0.586	0.0345	-1.89	CCL5,HDAC11,IL1B,IL6,KNG1,Oas1c (includes others),TYK2
Role of IL-17F in Allergic Inflammatory Airway Diseases	1.51	0.0851	-2	CSF2,CXCL6,IL1B,IL6
Melatonin Degradation I	1.14	0.0645	-2	CYP2A6 (includes others),CYP2B6,Sult1d1,UGT3A1
Xenobiotic Metabolism AHR Signaling Pathway	0.743	0.046	-2	ALDH1L1,GSTA5,IL1B,IL6
Fcγ Receptor-mediated Phagocytosis in Macrophages and Monocytes	0.663	0.0426	-2	ACTA1,CSF2,DGKB,HMOX1
Apelin Cardiomyocyte Signaling Pathway	0.612	0.0404	-2	ATP2A1,MYL11,MYL2,MYL3
Ferroptosis Signaling Pathway	0.363	0.0303	-2	ACACA,ALOX12,ALOX15,HMOX1
Insulin Receptor Signaling	0.32	0.0286	-2	GYS2,PPP1R3A,PPP1R3D,PRKAR1B
Endothelin-1 Signaling	0	0.0208	-2	CASQ1,HMOX1,NOS1,PLA2G4E
Semaphorin Neuronal Repulsive Signaling Pathway	2.27	0.0662	-2.121	CRMP1,DPYSL5,ITGAX,ITGB8,MYL11,MYL2,MYL3,PAK3,PRKAR1B,RND1
Actin Cytoskeleton Signaling	5.29	0.0816	-2.138	ACTA1,ACTN2,Actn3,APC2,EGF,ITGAX,ITGB8,KNG1,MATK,MYH1,MYH2,MYH4,MYH7,MYH7B,MYL11,MYL2,MYL3,MYO18B,PAK3,TTN
HIF1α Signaling	0	0.024	-2.236	EGF,HMOX1,IL6,LDHA,MMP8
Tumor Microenvironment Pathway	1.4	0.0503	-2.333	CSF2,CSF3,EGF,FOXG1,HLA-E,IL1B,IL6,MMP8,OSM
NAD Signaling Pathway	0.727	0.0397	-2.449	EGF,LDHA,PPARGC1A,RYR1,SLC5A8,SOD2
ILK Signaling	3.71	0.075	-3.051	ACTA1,ACTN2,Actn3,ITGB8,MYH1,MYH2,MYH4,MYH7,MYH7B,MYL2,MYL3,MYO18B,PPP2R2B,PPP2R2C,RND1
SPINK1 Pancreatic Cancer Pathway	6.54	0.183	-3.317	CELA2A,CELA3B,CLPS,CPA1,CPA2,CPB1,CTRB2,CTRL,PRSS2,PRSS3,Prss3b
