# Supplementary material for: Transcriptome Insights into Protective Mechanisms of Ferroptosis Inhibition in Aortic Dissection
Source: Int J Mol Sci. 2025 May 2;26(9):4338. doi: 10.3390/ijms26094338 (PMC12072690; doi:10.3390/ijms26094338)
Supplement: Supplementary file 1 [file ijms-26-04338-s001.zip › Table S3 Summary of enriched molecular network analysis.xls]

## Sheet: Sheet0
© 2000-2024 QIAGEN. All rights reserved.
ID	Molecules in Network	Score	Focus Molecules	Top Diseases and Functions
1	ACACA,ASB5,BPGM,C11orf54,Ces2c,CLVS2,CLYBL,CXCR3,DISP2,DZANK1,ENO1,ENO2,EYA1,GIPC2,Gypa,GZMA,HEMGN,HNF4A,IFI16,IGF2BP2,Ldh (complex),MPO,NEB,OBSCN,PGAM2,PNMA2,PYGM,RHAG,RHCE/RHD,SEC14L3,SEC14L4,SLC4A1,TRIM54,tyrosine kinase,XIRP1	56	33	[Cardiovascular Disease, Cell Death and Survival, Cellular Assembly and Organization]
2	Actin alpha-Ca2 -Myosin-Tropomyosin-TroponinC-Troponin I-Troponin T,ACTN2,Actn3,Alpha Actinin,BEX1,CALB1,Calbindin,CAPN3,CNKSR2,DAPL1,G-Actin,Hif,IFN Lambda,KLHL40,KLHL41,Madcam1,MYBPC1,MYBPC2,MYOM2,MYOT,MYOZ1,NFkB (complex),NRAP,RAB39B,RAB3C,RAB6B,TCAP,TNNC2,TNNI2,TNNT1,TNNT3,TRIM63,Tropomyosin,Troponin t,VitaminD3-VDR-RXR	36	25	[Cellular Assembly and Organization, Organ Morphology, Skeletal and Muscular System Development and Function]
3	ADAM23,ADAMTS16,CG,CHGB,Chromogranin,CLDN11,CLDN2,CSF2,CSF3,CXCL2,ECEL1,ELAVL2,Fcgr2,FOXG1,FSH,GBP6,GBP7,GDF15,ISL1,KEL,Laminin (complex),MAB21L1,Metalloprotease,NGFR,NR2F1,PIRT,Pld,PROK2,Rap1,Retnlg,RNA polymerase II,SCG3,SMARCA1,Tnf (family),TNFRSF14	36	25	[Cellular Development, Cellular Growth and Proliferation, Cellular Movement]
4	ALAS2,C8,CD3 group,CSF,EPB42,FECH,Ferritin,glutamate receptor,GRI,GRIA1,GRIK2,HBA1/HBA2,HBB,Hbb-b1,Hbb-b2,HBQ1,hemoglobin,IFNGR,IL1B,Il8r,KCNT1,KLHL33,MB,MEP1A,Mir122a,b,MIR124,MLF1,MMP8,NFE2,PCSK1,Ppbp,PRC2,SLC25A37,TRIM10,TUBB1	32	23	[Cell Morphology, Hematological System Development and Function, Molecular Transport]
5	ACTA1,C10orf71,Calcineurin A,CD3,Cdc2,Cyclin A,DIO2,FRRS1L,GATA3,GRIA,GRIA2,HDAC11,Histone h3,Histone h4,HOMER1,Ifn gamma,LDHA,p70 S6k,PDE11A,Pka catalytic subunit,PPARGC1A,RPGRIP1,SMAD9,SPOCK1,ST8SIA3,STAC2,SYPL2,TBX15,TCF3,Tgf beta,TNR,TOB1,TRIM5,TSH,USP29	32	23	[Cell Morphology, Organ Morphology, Organismal Injury and Abnormalities]
6	20s proteasome,ABRA,ADAMTS4,Calcineurin protein(s),Cdk,CEL,CKM,CKMT2,CLPS,Cmya5,creatine kinase,Cyclin E,cytokine,Fcgr3,G0S2,GDAP1,HDL,histone deacetylase,IL23,lipase,LRRC19,MSTN,MYF6,PNLIP,PNLIPRP1,PNLIPRP2,PSMB9,PTGIS,Rb,REG3G,SLC18A1,SLC7A8,TNFAIP6,triacylglycerol lipase,ZG16	30	22	[Lipid Metabolism, Small Molecule Biochemistry, Vitamin and Mineral Metabolism]
7	Actin,Angiotensin II receptor type 1,APLP1,Apol11b (includes others),c-Src,Caveolin,CDR2,CHST1,CHST2,CRMP1,DNER,Ecm,EGLN,EPHA5,Filamin,G protein,GTPase,HDL-cholesterol,HS3ST3A1,Integrin,L1CAM,LRAT,MYOCD,NRCAM,PLVAP,PRUNE2,RGS9,Secretase gamma,STMN3,sulfotransferase,Sult1d1,TOB2,TTYH1,TXLNB,Vegf	28	21	[Carbohydrate Metabolism, Molecular Transport, Small Molecule Biochemistry]
8	ADRB,Ampa Receptor,arginase,cacn,CACNA1B,CACNA1S,CACNA2D3,CACNB3,CACNG1,CACNG6,CaMKII,CAV3,DDC,ERC2,H/K/NRAS,High voltage-activated calcium channel,KCNJ2,L-type Calcium Channel,LDL-cholesterol,MYLPF,MYT1,NCAM2,Neurotrophin,NRXN1,P38 MAPK,PFK,PHOX2A,PP1 protein complex group,PTPRN2,ROCK,RYR1,SLC18A2,SLC6A2,TH,YAP/TAZ	26	20	[Cardiac Arteriopathy, Cardiovascular Disease, Organismal Injury and Abnormalities]
9	14-3-3,26s Proteasome,ACSBG1,ADCYAP1R1,CALC,Calmodulin,Caspase 3/7,CDHR1,Ck2,CTNNA2,FABP7,GNG4,HPCA,Hsp90,KCNA7,KCNQ3,L3HYPDH,MAP9,NECAB1,NMDA Receptor,Nos,NOS1,PAH,PAK3,PCDHAC2,Pka,Pkc(s),PP2A,Raf,RIMBP2,Sapk,SLC10A4,SLITRK1,SNCA,tubulin	26	20	[Cellular Assembly and Organization, Cellular Function and Maintenance, Nervous System Development and Function]
10	Alpha catenin,ATL1,ATP2A1,CD40LG,Cofilin,Collagen type I (complex),DPYSL5,estrogen receptor,GPM6B,Hif1,IFI44,IgG2b,JPH3,LONRF2,MAP2K1/2,Mek,MID1,Mlc,Mmp,NAP1L3,NAP1L5,Notch,PP1/PP2A,PPP1R3A,PPP1R3D,Ppp2c,PPP2R2B,PPP2R2C,RAB3B,SLC6A15,TH2 Cytokine,TMEM38B,trypsin,TSPYL4,UBE2O	26	20	[Developmental Disorder, Neurological Disease, Organismal Injury and Abnormalities]
11	ARPP21,Ccl7,CD300LD,Cd33,Celf6,CPA1,CST7,CTSL,dopamine,FAM71A,G6PC3,GATA2,GATA5,GCSAM,GPBAR1,Hbq1a,HDC,LMOD3,MAP1LC3,MEP1A,MFSD2B,miR-6762-5p (and other miRNAs w/seed GGGGCCA),NT5C,Ppp1cc,PRSS57,RGS18,SLC18A1,SLC18A2,SLC4A1,Stfa2/Stfa2l1,STK32A,TMEM40,TNFRSF25,TREML1,TSPO2	26	20	[Cell-To-Cell Signaling and Interaction, Drug Metabolism, Molecular Transport]
12	CILP2,DIPK1C,DPP6,EML6,EVA1A,FAM163A,FAM220A,FMO1,G530011O06Rik,KLHL31,LCTL,LOC728392,LRRK2,LY6G6C,miR-29b-3p (and other miRNAs w/seed AGCACCA),miR-382-3p (miRNAs w/seed AUCAUUC),miR-4779 (miRNAs w/seed AGGAGGG),miR-6768-5p (miRNAs w/seed ACACAGG),MSANTD3,NFIB,NOVA1,NRSN1,PADI4,PPIF,PPP1R27,REC114,SLC5A8,Snhg11,SNX10,TAS2R14,TAS2R60,TENM2,Xlr4c (includes others),YIPF7,ZCCHC18	26	20	[Cell-To-Cell Signaling and Interaction, Hematological System Development and Function, Inflammatory Response]
13	AMY2B,amylase,Cbp/p300,CHD5,Ck2 alpha,cldn,collagenase,Creb,DBH,DNASE1,Dynamin,E2f,EGF,FOSB,FOSL1,HAND2,JUN/JUNB/JUND,KCNA5,KCNQ2,KIF5C,NFkB (family),NfkB-RelA,NRIP3,P glycoprotein,RAS,Rsk,SERPINB2,SMYD1,Spectrin,SPTA1,SYN2,Synapsin,TMOD4,TREM1,XIRP2	24	19	[Behavior, Cell-To-Cell Signaling and Interaction, Nervous System Development and Function]
14	Adaptor protein 2,ADCY,ADGRB3,ADGRL3,ARG2,ART1,CCKAR,Clathrin,COL10A1,CRHR2,ELAVL4,Endothelin,G protein alpha,G protein alphai,G protein beta gamma,Gpcr,GPR158,GPR22,HTR1D,HTR3A,HTR3B,Insulin,MRGPRE,NPY,OTUB2,PCLO,PLC,Proinsulin,Relaxin,serotonin receptor,SLC47A1,STXBP5L,Trk Receptor,voltage-gated calcium channel,Wnt	24	19	[Neurological Disease, Organismal Injury and Abnormalities, Psychological Disorders]
15	ACMSD,CASQ1,CCL5,CD40,chemokine,Cxcl9,FLT3LG,H2-M2,H2-Q8,HLA-E,IFN alpha/beta,IFN Beta,IFN type 1,Ifnar,IL12 (complex),Interferon alpha,ITPR,JSRP1,Klra7 (includes others),MHC,MHC Class I (complex),MHC CLASS I (family),MHC with antigen,MPV17L2,Mx1,NFAT (complex),RAG1,RNASE1,Siglech,STAT,TCR,Tlr,TRDN,TYK2,UBE2L6	24	19	[Cell-To-Cell Signaling and Interaction, Hematological System Development and Function, Immune Cell Trafficking]
16	AIF1,APP,ATCAY,BLOC1S2,Ccl7,CLEC12A,Complement,Cxcl15,CXCL16,Cxcl9,EEPD1,FAM126B,FITM1,GBP6,HHATL,IRF,IRGM,ISG20,KCNJ10,KIAA0319,KIF5C,KIR2DL1/KIR2DL3,LBP,LSMEM1,Pmaip1,RAMP1,RPL3L,RPL41,SEZ6L,SGSM1,SH3RF2,SIGIRR,TMOD2,TOR3A,TSKS	24	19	[Hematological System Development and Function, Lymphoid Tissue Structure and Development, Tissue Morphology]
17	ANKRD2,Beta adaptin,CDH16,dopamine receptor,DRD1/5,ERK1/2,farnesyl transferase,GABA-A receptor,GABRB3,GLYAT,GPRASP1,HAS1,HDC,HLA-DQ,Ikk (family),IL-1R,KIF5A,Lymphotoxin,NEFH,NEFL,Nefm,Neurofilament,OR51E1,potassium channel,PVALB,Rab5,SLC12A3,STMN2,TLR7/8,Tnf receptor,TRAF,Trpc2,tubulin (family),UMOD,WNK3	22	18	[Cell Morphology, Nervous System Development and Function, Tissue Morphology]
18	adhesion molecule,Akt,BPIFB1,calpain,Casein,CELF4,Ciap,CK1,CNTN1,CNTNAP2,cyclooxygenase,DMBT1,Fascin,Glycogen synthase,GYS2,INSRR,Kap,Muc4,MUC5B,Mucin,N-Cadherin,N-type Calcium Channel,Neurexin,NfkB1-RelA,Pp2c,SCGB3A1,SCN (family),SCN2B,SCN3A,SCN3B,SCN8A,SCN9A,SLC38A3,TRIM72,voltage-gated sodium channel	22	18	[Hereditary Disorder, Neurological Disease, Organismal Injury and Abnormalities]
19	ALOX12,Alp,Ap1,ASB10,C1q,Collagen(s),cytochrome C,DERL3,Fibrinogen,FIBRINOGEN (family),GP6,GPIIB-IIIA,Gsk3,HMOX1,Hsp70,IgG,IL1,Keratin,KNG1,KRT14,KRT5,KRT8,LDL,LIF,MRGPRX3,PRKAA,Pro-inflammatory Cytokine,REG1A,SELE,SERPINA1,SIGLEC1,SLC13A1,STARD4,TCF/LEF,TMEM130	22	18	[Cancer, Organismal Injury and Abnormalities, Reproductive System Disease]
20	ASTN1,CCKAR,CRHR2,DNAJC6,G6PC1,GALNT13,GCGR,GHSR,GINS3,Gm1968,GPR37L1,HOXA4,HTR1D,KLHL14,LEP,LRRC14B,MC3R,MC4R,MC5R,miR-6756-5p (and other miRNAs w/seed GGGUGGG),MRAP2,MYADML2,Npy4r,NPY5R,octanoic acid,OPLAH,PAX7,pentanoic acid,propionic acid,PTGER1,PTPRT,SCG2,SIK3,SSTR4,xylitol	22	18	[Connective Tissue Development and Function, Digestive System Development and Function, Tissue Morphology]
21	Abcb1b,ADAMTS16,CCL3L1,CTXN1,DBH,DCUN1D3,DIO3,DNA-methyltransferase,ethanol,FUT9,GBP6,Girk,GNAI2,GSTA5,Hamp/Hamp2,HPCA,Keg1,LAPTM5,MC4R,miR-24-3p (and other miRNAs w/seed GGCUCAG),miR-4716-3p (and other miRNAs w/seed AGGGGGA),MMD2,NCF4,Nrgn,PLK3,PM20D1,PROKR2,Prr33,REEP1,Rgs,RGS17,SLC38A11,SLITRK2,SPRN,SQLE	22	18	[Carbohydrate Metabolism, Gastrointestinal Disease, Organismal Injury and Abnormalities]
22	AChR,Actomyosin,aldo,ALDOB,ALDOC,AMPD1,ATPase,cytokine receptor,Enolase,EPB41,FGD2,HNF4α dimer,IL17R,JAK,JAK1/2,Jnk,MYH1,MYH2,MYH4,MYH7,MYH7B,MYL2,MYL3,MYO18B,Myosin,myosin-light-chain kinase,Nrgn,Oas,Oas1d (includes others),P glycerolmutase,SMTNL1,sphingomyelinase,Tni,TNNI1,TROPONIN	20	17	[Embryonic Development, Organ Development, Organismal Development]
23	CADPS,cAMP-dependent protein kinase,CHRNA3,CHRNB4,Complexin,CPLX1,CPLX2,Cytokeratin,H19,ITGB1BP2,KIF1A,MAP2,Na ,K -ATPase,NAPB,Ngf,nicotinic acetylcholine receptor,NRG (family),PI3K (complex),Plc beta,PNMT,PRESNARE,pyruvate kinase,SGCA,SNAP,SNAP25,Snare,sodium channel,Synaptotagmin,Syntaxin,Syntaxin1,SYT1,SYT4,SYT9,TRANS-SNARE,TUB	20	17	[Cellular Assembly and Organization, Cellular Function and Maintenance, Molecular Transport]
24	AMPK,ANKRD23,AP3B2,Ccl7,CXCL3,CXCL6,F Actin,Focal adhesion kinase,Ikb,IKK (complex),JINK1/2,LY6G6C,MLLT11,MRPS2,MTORC1,MYOM3,MYPN,Nfat (family),NTRK1,OSM,P110,p85 (pik3r),PEPCK,PI3K p85,PLS1,PTK,Ras homolog,RND1,Sfk,STAT5a/b,SYK/ZAP,TEC,TTN,Ubiquitin,UGP2	20	17	[Gastrointestinal Disease, Immunological Disease, Ophthalmic Disease]
25	ALPK3,ATP1B4,BAIAP3,BMP2K,CREG2,DDX60,FAIM2,FAM131C,FBXO31,FBXO46,FUOM,HPCAL4,IZUMO4,JAG2,KRT83,LMF2,MEDAG,MIDN,MIOX,miR-1207-5p (and other miRNAs w/seed GGCAGGG),miR-125b-1-3p (miRNAs w/seed CGGGUUA),miR-3108-3p (and other miRNAs w/seed GUCUAGG),miR-3687 (and other miRNAs w/seed CCGGACA),miR-4321 (miRNAs w/seed UAGCGGU),MYO19,PTK7,RUNDC3A,SLC22A2,SLC24A2,SRRM4,SYNGR3,TBC1D26,TOMM34,TRPM5,UGT3A1	20	17	[Cardiovascular Disease, Dermatological Diseases and Conditions, DNA Replication, Recombination, and Repair]
